# Supplementary material for: Improving item pool utilization for health professions examinations under variable-length computerized adaptive testing designs: a shadow-test approach
Source: J Educ Eval Health Prof. 2025 Nov 3;22:35. doi: 10.3352/jeehp.2025.22.35 (PMC12976627; doi:10.3352/jeehp.2025.22.35)
Supplement: Supplementary file 2 — Supplement 2. A zipped file (Supplementary_Material.zip) containing all R scripts, source codes, and data files used in the study. [file jeehp-22-35-suppl2.zip]

Archive with 51 entries (28 files):
- .Rproj.user/
- .Rproj.user/3ED3D098/
- .Rproj.user/3ED3D098/bibliography-index/
- .Rproj.user/3ED3D098/ctx/
- .Rproj.user/3ED3D098/explorer-cache/
- .Rproj.user/3ED3D098/pcs/
- .Rproj.user/3ED3D098/pcs/files-pane.pper
- .Rproj.user/3ED3D098/pcs/source-pane.pper
- .Rproj.user/3ED3D098/pcs/windowlayoutstate.pper
- .Rproj.user/3ED3D098/pcs/workbench-pane.pper
- .Rproj.user/3ED3D098/presentation/
- .Rproj.user/3ED3D098/profiles-cache/
- .Rproj.user/3ED3D098/rmd-outputs
- .Rproj.user/3ED3D098/saved_source_markers
- .Rproj.user/3ED3D098/sources/
- .Rproj.user/3ED3D098/sources/per/
- .Rproj.user/3ED3D098/sources/per/t/
- .Rproj.user/3ED3D098/sources/per/u/
- .Rproj.user/3ED3D098/sources/prop/
- .Rproj.user/3ED3D098/sources/prop/16B9165B
- .Rproj.user/3ED3D098/sources/prop/31E95DF6
- .Rproj.user/3ED3D098/sources/prop/57113668
- .Rproj.user/3ED3D098/sources/prop/7F59AF75
- .Rproj.user/3ED3D098/sources/prop/85AB143C
- .Rproj.user/3ED3D098/sources/prop/D934FBD4
- .Rproj.user/3ED3D098/sources/prop/DD8F0442
- .Rproj.user/3ED3D098/sources/prop/FED27783
- .Rproj.user/3ED3D098/sources/prop/INDEX
- .Rproj.user/3ED3D098/tutorial/
- .Rproj.user/3ED3D098/viewer-cache/
- .Rproj.user/shared/
- .Rproj.user/shared/notebooks/
- .Rproj.user/shared/notebooks/D6957DBA-README/
- .Rproj.user/shared/notebooks/D6957DBA-README/1/
- .Rproj.user/shared/notebooks/D6957DBA-README/1/s/
- .Rproj.user/shared/notebooks/D6957DBA-README/1/s/chunks.json
- .Rproj.user/shared/notebooks/patch-chunk-names
- .Rproj.user/shared/notebooks/paths
- data/
- data/Content_Requirement.csv
- data/Item_Bank.csv
- R/
- R/evaluation.R
- R/shadow_sim.R
- R/shadowCAT.R
- README.md
- README.Rmd
- Rscript/
- Rscript/1.Simulation_Overall-Sample-Condition.R
- Rscript/2.Simulation_Conditional-Sample-Condition.R
- ShadowCAT.Rproj
