# Supplementary material for: Improving item pool utilization for health professions examinations under variable-length computerized adaptive testing designs: a shadow-test approach
Source: J Educ Eval Health Prof. 2025 Nov 3;22:35. doi: 10.3352/jeehp.2025.22.35 (PMC12976627; doi:10.3352/jeehp.2025.22.35)
Supplement: Supplementary file 2 — Supplement 2. A zipped file (Supplementary_Material.zip) containing all R scripts, source codes, and data files used in the study. [file jeehp-22-35-suppl2.zip › data/Content_Requirement.csv]

CLASS	MIN	MAX
A	8	12
B	8	12
C	8	12
D	8	12
