# Supplementary material for: Improving item pool utilization for health professions examinations under variable-length computerized adaptive testing designs: a shadow-test approach
Source: J Educ Eval Health Prof. 2025 Nov 3;22:35. doi: 10.3352/jeehp.2025.22.35 (PMC12976627; doi:10.3352/jeehp.2025.22.35)
Supplement: Supplementary file 2 — Supplement 2. A zipped file (Supplementary_Material.zip) containing all R scripts, source codes, and data files used in the study. [file jeehp-22-35-suppl2.zip › data/Item_Bank.csv]

id	cats	model	par.1	par.2	par.3	CLASS	CLASS_INT
V1	2	3PLM	0.65920750927523	-0.723970486706119	0.230123808452808	D	4
V2	2	3PLM	0.436942936780586	-1.71476461815836	0.180745246847311	D	4
V3	2	3PLM	0.568796525577147	1.91203403151454	0.240932231488276	B	2
V4	2	3PLM	0.319838034773101	2.11037683304997	0.179869173160927	D	4
V5	2	3PLM	1.49744795739175	1.42890629490118	0.150468183501557	C	3
V6	2	3PLM	1.28621034885115	-0.804022338401956	0.224402159684996	A	1
V7	2	3PLM	0.93416633211246	1.44423728647711	0.242421350128981	A	1
V8	2	3PLM	2.07826046756625	-1.37637429770006	0.0804466446435916	C	3
V9	2	3PLM	0.639007089155337	-0.996429961789914	0.160905141505611	C	3
V10	2	3PLM	1.55952956470252	0.734968357766727	0.247428848429729	D	4
V11	2	3PLM	0.660980356605999	-0.220278130254785	0.20217481333238	A	1
V12	2	3PLM	2.05811361641718	-1.83355873959678	0.259952511216508	A	1
V13	2	3PLM	1.59312270211986	-1.19174500376867	0.198294342733551	C	3
V14	2	3PLM	0.702283603441803	0.29725869999683	0.218255728115124	B	2
V15	2	3PLM	0.950621239260214	0.877916335024519	0.244419319099342	B	2
V16	2	3PLM	1.40397242749172	-0.435990310620737	0.208927920248281	D	4
V17	2	3PLM	1.45093530214896	-0.709852265920632	0.123752216438001	A	1
V18	2	3PLM	0.853330910248392	-1.19479633349537	0.165947949433147	B	2
V19	2	3PLM	0.861329957484525	0.433987837311537	0.199691969900383	B	2
V20	2	3PLM	1.00746826417424	0.498967327902976	0.120298148946781	D	4
V21	2	3PLM	1.18239229561945	-0.175439514982972	0.247168552506308	C	3
V22	2	3PLM	1.09810761986375	1.52397516543215	0.225734118761009	D	4
V23	2	3PLM	0.386776224248185	0.590219725942679	0.189945744767378	C	3
V24	2	3PLM	0.630463696513351	-0.935354994236246	0.135124786778389	C	3
V25	2	3PLM	1.38000259258926	-0.0472725525111855	0.136806835060388	D	4
V26	2	3PLM	1.19589509279211	-0.715888760193553	0.234139005838618	B	2
V27	2	3PLM	1.54229004713177	0.0799256630838309	0.146878240820596	D	4
V28	2	3PLM	0.883864707644759	-1.33229800667048	0.226329811681083	B	2
V29	2	3PLM	0.905700885244124	-0.260128537875934	0.205894886059836	A	1
V30	2	3PLM	0.768802730739256	-0.0508600844575154	0.210122315965104	B	2
V31	2	3PLM	1.19095955070889	2.71146143983831	0.124496292151181	D	4
V32	2	3PLM	0.581176238389517	-0.877451838351438	0.226162851499035	A	1
V33	2	3PLM	0.904012962144294	0.999213006137249	0.2145968355163	D	4
V34	2	3PLM	1.10783099464844	-0.290175031952996	0.240681901676444	D	4
V35	2	3PLM	0.823864660409626	1.44778854299645	0.282121467618881	A	1
V36	2	3PLM	1.01450359838487	0.281115137315841	0.167116984928936	B	2
V37	2	3PLM	2.12703278063934	1.95658209193205	0.252072169035255	D	4
V38	2	3PLM	1.15147120297961	-0.339611420168579	0.326725483773561	D	4
V39	2	3PLM	0.976502025091968	0.241173002986313	0.296465397120684	A	1
V40	2	3PLM	1.40202416732008	0.164874664331537	0.292541533246809	C	3
V41	2	3PLM	0.553281808362149	0.00440309916854885	0.150168978523403	B	2
V42	2	3PLM	1.78504259046579	-1.20980003032558	0.235291498643576	A	1
V43	2	3PLM	1.57273709746446	-2.35176362419141	0.170115995797864	D	4
V44	2	3PLM	0.58090388131972	-1.18466780459441	0.188848213574924	C	3
V45	2	3PLM	0.751380152451688	0.923131184513627	0.21966386768296	A	1
V46	2	3PLM	0.873870803916782	1.11447162020567	0.298957295997699	A	1
V47	2	3PLM	1.03890098699427	1.73029752191135	0.292500105105516	C	3
V48	2	3PLM	1.2075885694694	-0.157251155362742	0.218444523203104	C	3
V49	2	3PLM	0.800585390798454	-1.15399314694182	0.213800104952407	B	2
V50	2	3PLM	0.747366466445048	-0.413103855352642	0.185274491439703	C	3
V51	2	3PLM	0.584514072485805	0.815589740590031	0.121509129711676	C	3
V52	2	3PLM	1.07889472176767	-1.13027819417059	0.177327555628156	D	4
V53	2	3PLM	1.63970050558864	-0.0987862182980963	0.217939073458862	B	2
V54	2	3PLM	1.68182090090622	-1.25587854312859	0.226027038516588	C	3
V55	2	3PLM	1.57254125762223	0.815628030797702	0.212897417067009	D	4
V56	2	3PLM	1.45564418832416	0.60622675892106	0.214082445001183	B	2
V57	2	3PLM	0.444531925326859	0.518147838316275	0.164068947557706	C	3
V58	2	3PLM	1.52464012688077	0.726811798027078	0.259820968649019	A	1
V59	2	3PLM	1.37744378996653	-0.654973290936792	0.25492021397376	B	2
V60	2	3PLM	1.30062267974697	0.367671806316872	0.0759561018528088	C	3
V61	2	3PLM	1.26297355785294	0.941975813691822	0.153112748631785	B	2
V62	2	3PLM	1.06794952119994	0.43037645827486	0.146998410335001	D	4
V63	2	3PLM	1.07426007716728	0.981878633350089	0.0785281110234244	A	1
V64	2	3PLM	0.82736844269465	-0.02850804798642	0.20856252898548	C	3
V65	2	3PLM	0.493347428017669	-0.481309189755633	0.151602509903788	A	1
V66	2	3PLM	0.30579451662228	0.888713457844907	0.172963555079731	B	2
V67	2	3PLM	1.37047225863614	0.434363512232609	0.146394646393869	C	3
V68	2	3PLM	1.36900337459695	-0.17246358280611	0.146148677508197	C	3
V69	2	3PLM	1.28227787463898	1.23927851126169	0.240085767281677	A	1
V70	2	3PLM	0.704418365114448	-2.06755395172807	0.222645399859389	A	1
V71	2	3PLM	1.30969913364654	-0.0391439552313384	0.157636579667664	C	3
V72	2	3PLM	1.04566057049115	-0.419517874669444	0.23958685073202	C	3
V73	2	3PLM	1.55116578799248	0.953359467687585	0.230106897921664	C	3
V74	2	3PLM	0.608217543873334	-0.605405175077657	0.20725429815427	D	4
V75	2	3PLM	1.19635666082212	-0.0864430816891079	0.303524359761929	D	4
V76	2	3PLM	1.09535646392346	1.51871649534496	0.124155203759905	B	2
V77	2	3PLM	1.2331964173498	-1.16304638837348	0.150993786603205	A	1
V78	2	3PLM	0.945335839987318	0.423630186802914	0.234159388085851	D	4
V79	2	3PLM	1.59706473694464	0.79820253573575	0.261031592399036	D	4
V80	2	3PLM	1.48016062568149	1.5074569960318	0.182517706357838	D	4
V81	2	3PLM	1.59048038939019	-0.860766734810957	0.103788037502663	D	4
V82	2	3PLM	0.50713701315686	2.39026896764693	0.225418453541031	D	4
V83	2	3PLM	1.17121053613099	-2.11861465295066	0.162492795182996	D	4
V84	2	3PLM	1.30830825291178	-0.591536013410409	0.204513893866303	A	1
V85	2	3PLM	1.15632917815419	-0.907460930892494	0.189939211434564	A	1
V86	2	3PLM	1.22319977248975	-0.0320346609246363	0.214951533282181	D	4
V87	2	3PLM	1.06400193878118	-0.3943611936802	0.141643472739968	B	2
V88	2	3PLM	1.45970584020516	0.659942741256266	0.174967730086719	C	3
V89	2	3PLM	0.868044947197687	0.226069958951647	0.180137512491966	D	4
V90	2	3PLM	1.0387447821832	0.491059606827972	0.240722789259396	A	1
V91	2	3PLM	0.387850828902278	-0.346149085430933	0.168880676893727	A	1
V92	2	3PLM	1.12341227640076	-1.01147194592571	0.104262585642275	A	1
V93	2	3PLM	0.546073548901866	0.108330490548666	0.230739331452494	C	3
V94	2	3PLM	1.16292937427273	-0.253041534215545	0.217894653032332	A	1
V95	2	3PLM	1.452141885375	-0.160126515573395	0.137197454282928	B	2
V96	2	3PLM	1.47517876960821	0.402484115720608	0.234711554563663	C	3
V97	2	3PLM	0.987669543251654	-1.73488159670639	0.209669725513716	A	1
V98	2	3PLM	1.34724457723254	2.44854790890773	0.184731844773933	B	2
V99	2	3PLM	1.24848098069942	-0.208551973712743	0.227889343407766	D	4
V100	2	3PLM	0.8823629849975	-0.773296053933206	0.147655090921034	D	4
V101	2	3PLM	1.4811058627989	0.819464315261981	0.135885043471321	D	4
V102	2	3PLM	0.965191422187889	0.0045958082967469	0.211585194266707	A	1
V103	2	3PLM	1.36801541449334	-0.114686362225944	0.229374949356218	C	3
V104	2	3PLM	0.896517910144546	0.2676947775513	0.116292465555081	B	2
V105	2	3PLM	0.8194955224895	-0.81023854787417	0.292909185392964	C	3
V106	2	3PLM	0.557644318405731	-0.532469387833491	0.3288095419438	D	4
V107	2	3PLM	0.590553633054674	0.0515985621125059	0.120206176408164	D	4
V108	2	3PLM	0.95491052262811	0.0116718477007164	0.252294849094639	D	4
V109	2	3PLM	0.366608038252974	0.387772915092519	0.261733795765036	A	1
V110	2	3PLM	1.37800732708579	-1.3599166270918	0.14142288079587	C	3
V111	2	3PLM	0.992634549692958	-1.84880959417229	0.231028124445869	D	4
V112	2	3PLM	1.51657072994861	0.871444372129719	0.250147777526362	C	3
V113	2	3PLM	0.955065977793961	-0.587089747435986	0.349995096420957	D	4
V114	2	3PLM	1.09927179879966	2.15601683173484	0.35529019266966	C	3
V115	2	3PLM	0.607124963397937	-0.199905289516535	0.120008726269101	D	4
V116	2	3PLM	1.75737461200206	0.603709499175711	0.189482382503888	D	4
V117	2	3PLM	0.738964880595842	0.568601636282735	0.292294422374399	D	4
V118	2	3PLM	0.648149637030942	0.54089128152871	0.151271688253589	D	4
V119	2	3PLM	0.632924065290366	-0.742207607668795	0.158445702511657	A	1
V120	2	3PLM	1.47662283402434	-1.87852647915538	0.184438280061239	D	4
V121	2	3PLM	0.468202567082107	2.30084984019042	0.205526155436924	A	1
V122	2	3PLM	0.678646522466574	-0.676579003946795	0.274658860470763	C	3
V123	2	3PLM	1.14522028971644	-0.30037827752162	0.243659195668679	A	1
V124	2	3PLM	0.93044059080959	-0.546748670133252	0.177811635061553	A	1
V125	2	3PLM	0.674667465616114	-0.737446405843691	0.335601997754347	C	3
V126	2	3PLM	0.926204626982469	0.418276046584182	0.21992277742776	A	1
V127	2	3PLM	1.35946503849749	-2.20674166818097	0.183703382686317	A	1
V128	2	3PLM	1.41655848893795	0.0110311668340526	0.176301626047195	B	2
V129	2	3PLM	1.18783755817022	1.03544988193156	0.236005418277927	A	1
V130	2	3PLM	0.66465634432445	1.35939025213623	0.309766222284343	C	3
V131	2	3PLM	1.19424646365345	-0.583684575313146	0.204699706176511	D	4
V132	2	3PLM	0.461842932950656	-0.966655571662747	0.153064794647726	B	2
V133	2	3PLM	0.82010274567022	1.13640123800542	0.154956620588605	C	3
V134	2	3PLM	0.929216667098889	0.778847230865325	0.245204173505377	D	4
V135	2	3PLM	1.05407990008215	0.702686560059411	0.32531742931969	C	3
V136	2	3PLM	0.783459111601611	-0.25880015619286	0.188425287805687	C	3
V137	2	3PLM	0.294739801377861	-0.492604685891366	0.261609448254246	D	4
V138	2	3PLM	0.885147317832922	1.04321482827102	0.138073568390773	D	4
V139	2	3PLM	1.5926712747761	-0.325991212593991	0.185456699216882	A	1
V140	2	3PLM	0.934416761176705	0.134451482717157	0.152814653033008	B	2
V141	2	3PLM	1.57790921506468	-0.936711803259276	0.254635423306099	C	3
V142	2	3PLM	0.56436681868033	-0.530252372029395	0.166301428452821	A	1
V143	2	3PLM	0.608649002115135	0.257445274679426	0.254404116156896	D	4
V144	2	3PLM	1.33488926109213	1.44828992394336	0.160721997824558	B	2
V145	2	3PLM	1.02230327167624	-0.302358183249569	0.167021435168667	D	4
V146	2	3PLM	0.840931365978874	0.999284761329837	0.116593668414442	D	4
V147	2	3PLM	0.876875087436864	-0.363152283215066	0.203729818815676	B	2
V148	2	3PLM	1.14116578133995	0.0632567336521567	0.0844605045389531	B	2
V149	2	3PLM	1.11375459724213	0.0539355001133911	0.240536322498138	B	2
V150	2	3PLM	1.29442486558533	-1.48548267858318	0.278070208718467	A	1
V151	2	3PLM	1.2365593976562	0.57624000438532	0.262318951933633	B	2
V152	2	3PLM	1.63769016313411	1.22741690286535	0.171681487742232	D	4
V153	2	3PLM	0.627128282589175	0.793833149426002	0.217865056561694	A	1
V154	2	3PLM	0.299306859679001	2.04564873268145	0.20501399253764	B	2
V155	2	3PLM	0.448952547695915	1.09766541550122	0.203406362998628	A	1
V156	2	3PLM	0.699780338077899	0.72758658087608	0.153215589603804	A	1
V157	2	3PLM	0.960739098910323	-0.548556032154404	0.191275268606108	B	2
V158	2	3PLM	0.878707859352301	-1.652407291282	0.174137931982101	C	3
V159	2	3PLM	1.38200743692148	-0.186209370495701	0.221014907913868	C	3
V160	2	3PLM	1.03802475337309	0.676822708478741	0.200314066339938	C	3
V161	2	3PLM	0.92995120073151	0.0689645667772594	0.199014170551332	B	2
V162	2	3PLM	1.02249468446906	2.50995608948192	0.303548086183782	A	1
V163	2	3PLM	1.37308670650863	-0.229385563763359	0.269895219716596	C	3
V164	2	3PLM	0.68359730409226	0.687477477211185	0.214242312063628	B	2
V165	2	3PLM	1.18363426172559	0.79808282383051	0.137297349726219	C	3
V166	2	3PLM	1.24958297633166	0.347995054577009	0.127661563119715	C	3
V167	2	3PLM	1.17616162740472	-0.843913949820701	0.191083978066732	D	4
V168	2	3PLM	1.27102684258437	2.62145035735435	0.215087752606132	A	1
V169	2	3PLM	0.844961646119508	1.40179426368561	0.160400243372149	B	2
V170	2	3PLM	0.968575629250835	-0.214811618066489	0.217793507000064	D	4
V171	2	3PLM	1.05867957864645	0.522827570587315	0.201656647441306	B	2
V172	2	3PLM	1.62600185121938	-1.5157317283658	0.427744393685439	B	2
V173	2	3PLM	0.822689064808713	-0.708150069156943	0.247432497316074	B	2
V174	2	3PLM	1.01309640706039	0.974981636876289	0.11804736685746	B	2
V175	2	3PLM	0.395214547938916	-0.507995146988895	0.151754192887676	A	1
V176	2	3PLM	0.63060052366892	-0.313171457017622	0.174260076180975	C	3
V177	2	3PLM	0.55969046236218	-1.12431178905542	0.161372810196313	B	2
V178	2	3PLM	0.801136346417048	-0.0261260084371434	0.209886123640787	B	2
V179	2	3PLM	1.64630886803962	-0.107893055082035	0.24030995004555	A	1
V180	2	3PLM	1.02708394661952	-0.0543762809518122	0.229108120449216	C	3
V181	2	3PLM	1.33898050291652	-2.22843520491534	0.192197270946504	A	1
V182	2	3PLM	0.725919297513064	-0.677036405332653	0.166140740698636	B	2
V183	2	3PLM	0.730676121880073	-0.619859422252884	0.177406964393873	D	4
V184	2	3PLM	1.47051840507151	0.48501455990418	0.156850937907468	A	1
V185	2	3PLM	1.17111244397957	0.717222542281592	0.184288027867402	D	4
V186	2	3PLM	1.40033204540998	-1.30361623261767	0.126161099435857	A	1
V187	2	3PLM	0.341878929563614	-0.452315699304427	0.249404190553702	A	1
V188	2	3PLM	1.21985967830987	0.718437225245127	0.206085390872658	C	3
V189	2	3PLM	1.3091254668033	-1.76937725084511	0.205842855666831	B	2
V190	2	3PLM	0.276251145122019	-0.371323565368942	0.144182043338993	C	3
V191	2	3PLM	0.882543059739415	1.68950572729579	0.233947400527136	C	3
V192	2	3PLM	1.40298850625879	-1.45549718687101	0.173545855386767	D	4
V193	2	3PLM	0.829391970262628	-0.485963020975894	0.164001813627443	B	2
V194	2	3PLM	1.18914162482728	-0.427707138197501	0.165392496372401	C	3
V195	2	3PLM	0.974064282909587	-1.26436220103371	0.116586150651089	B	2
V196	2	3PLM	1.092922822906	1.04125370303335	0.278023104520274	A	1
V197	2	3PLM	1.73834221624776	0.567292622427238	0.157859294806141	A	1
V198	2	3PLM	0.898368286571628	0.411930242594486	0.157214985082846	C	3
V199	2	3PLM	0.800022804449114	-0.358495913049049	0.279099455374918	A	1
V200	2	3PLM	1.13703865152406	-1.91598944226384	0.247030315452316	A	1
V201	2	3PLM	0.887088766445901	-0.0734955924137434	0.0830904028502177	D	4
V202	2	3PLM	0.487181165590785	1.29615458808199	0.262016851252844	B	2
V203	2	3PLM	0.955393179316492	0.627768168961151	0.201971050519658	B	2
V204	2	3PLM	1.14329665051873	-1.65194175729808	0.167531062124832	B	2
V205	2	3PLM	0.801788802335563	-0.982621412412367	0.148797046540541	A	1
V206	2	3PLM	1.53839440177529	1.22188754173528	0.131282157763666	A	1
V207	2	3PLM	1.30804808328791	-0.74725748232558	0.141856020802859	C	3
V208	2	3PLM	0.823552141940102	-0.983703856495674	0.215984948422299	C	3
V209	2	3PLM	1.00597695525734	-1.11491497622915	0.164698374827219	A	1
V210	2	3PLM	0.318855320740081	1.32175344648402	0.198440582452299	A	1
V211	2	3PLM	0.356647674106892	-0.0537425650444206	0.150795039937071	D	4
V212	2	3PLM	0.98338604069986	0.0760224657028089	0.202809418855986	B	2
V213	2	3PLM	0.42740166092534	-1.31835325502802	0.229986492205687	C	3
V214	2	3PLM	0.288950072829774	0.0340120343560924	0.168841748911052	A	1
V215	2	3PLM	1.11244649286165	-1.80552350034442	0.242978174095911	B	2
V216	2	3PLM	0.475108972507887	0.750892538982506	0.151311967862863	B	2
V217	2	3PLM	1.4018745917643	-0.28564035229863	0.131676808210373	D	4
V218	2	3PLM	1.00705339944333	-1.31838358340984	0.159847632324665	A	1
V219	2	3PLM	0.926193967149953	-1.64454107876404	0.20308209357893	B	2
V220	2	3PLM	0.953488769534079	-0.0430750571377676	0.199276312623421	A	1
V221	2	3PLM	0.325438032753904	1.00463771426258	0.283878169998563	C	3
V222	2	3PLM	1.46624545174988	0.506533514168801	0.250300017093	D	4
V223	2	3PLM	1.18809456779298	0.151979759060738	0.210929705631038	A	1
V224	2	3PLM	0.576772415407207	-1.08231526001104	0.163276786368203	D	4
V225	2	3PLM	0.472127638813984	-0.588385317528439	0.159042066615315	B	2
V226	2	3PLM	1.15953093485445	-0.702038120910969	0.252416586946774	C	3
V227	2	3PLM	1.35132530713818	0.777633326975071	0.172983889112454	C	3
V228	2	3PLM	1.82992884477859	0.0480839659458898	0.243214040229476	A	1
V229	2	3PLM	0.48027780369915	0.778748973201164	0.120792769808469	D	4
V230	2	3PLM	1.19922061277996	-0.838803068726042	0.207671935179284	C	3
V231	2	3PLM	1.84232930352385	1.57549882876145	0.133266830055269	D	4
V232	2	3PLM	0.917823727604667	0.182588904277577	0.214569714290651	D	4
V233	2	3PLM	1.20053456458612	-0.103382502034316	0.171401130356576	B	2
V234	2	3PLM	0.617496588319528	-0.416730397916059	0.126363091207965	A	1
V235	2	3PLM	0.563079650876337	-0.46285576641434	0.174925925342548	D	4
V236	2	3PLM	1.00789681589918	0.673539950716165	0.143436339557235	C	3
V237	2	3PLM	0.580180088677692	-0.38282877131896	0.157339923894068	D	4
V238	2	3PLM	0.885844120129709	-0.23689994256642	0.107287022829367	B	2
V239	2	3PLM	0.685263935687022	-2.37376402975429	0.235686348321048	D	4
V240	2	3PLM	0.919592429959495	-0.71533042760803	0.203984532839232	B	2
V241	2	3PLM	0.601725876722834	-0.437572031622232	0.182485311314939	B	2
V242	2	3PLM	1.56791446088814	1.1031491130204	0.291603640671151	B	2
V243	2	3PLM	1.52626990857689	-1.35284821192102	0.188093087313339	B	2
V244	2	3PLM	1.37907096055023	-1.93940017605624	0.240135801835765	D	4
V245	2	3PLM	1.35292473361486	1.81550366360381	0.253663560149127	D	4
V246	2	3PLM	0.912043893442218	-1.32319700179014	0.130280816028951	B	2
V247	2	3PLM	1.2705013821351	-1.14340294817446	0.198623551953624	C	3
V248	2	3PLM	0.751200452043228	-1.93024176007706	0.130589834218735	A	1
V249	2	3PLM	0.647712398441014	-1.98388323714368	0.301625179076002	C	3
V250	2	3PLM	0.552364953247813	-0.938281222226032	0.0867054704910436	D	4
V251	2	3PLM	0.610549785666574	0.209800997350947	0.153115916466826	A	1
V252	2	3PLM	0.723333343715219	-1.02188240755215	0.199987268522637	C	3
V253	2	3PLM	0.527428045960258	0.275594841745198	0.090610565803099	D	4
V254	2	3PLM	0.651617640540157	0.643939989181537	0.359919781662187	D	4
V255	2	3PLM	0.805808890479597	0.621112891211301	0.0922218344637226	A	1
V256	2	3PLM	0.513233059084676	0.883692527245498	0.185284034470597	A	1
V257	2	3PLM	1.59913315968211	0.740732747945837	0.297723041522633	D	4
V258	2	3PLM	1.34647462815244	0.639049512629985	0.293856576445822	C	3
V259	2	3PLM	0.631354267044086	-0.2217586816715	0.266651581869297	B	2
V260	2	3PLM	0.803490694606868	-0.982391101861648	0.168132317899249	B	2
V261	2	3PLM	1.31035232414686	-0.453614113220052	0.31235338010012	A	1
V262	2	3PLM	1.07875232009916	0.370713972151746	0.231926871923543	B	2
V263	2	3PLM	0.815146910324892	0.99275970833608	0.215961645721813	D	4
V264	2	3PLM	0.599496756579191	0.659384243826735	0.0850666938828853	A	1
V265	2	3PLM	1.17162367539966	-1.27339491205425	0.229839288946414	C	3
V266	2	3PLM	0.856078491176208	1.03506791457664	0.213527846565564	B	2
V267	2	3PLM	0.494555884780263	-1.02812829706156	0.185649289490619	A	1
V268	2	3PLM	1.03520207419003	-0.76820848301141	0.190595282168455	D	4
V269	2	3PLM	0.604873070404015	-1.54323705864544	0.214323379818443	D	4
V270	2	3PLM	1.35183160716379	0.389225011799876	0.341351993389406	D	4
V271	2	3PLM	0.777084975820802	-0.996079904228041	0.333109052163923	D	4
V272	2	3PLM	0.649894815649353	1.63058601903516	0.275651999678793	C	3
V273	2	3PLM	0.852538854829433	-1.11707201217057	0.284116484290085	B	2
V274	2	3PLM	0.672972571656671	-0.0874616847627753	0.246462063110972	D	4
V275	2	3PLM	2.05052956829543	1.1954623029901	0.104926951037777	B	2
V276	2	3PLM	1.00071007945224	0.117341553693837	0.200799014428276	B	2
V277	2	3PLM	1.60205791013892	1.50450501139168	0.131299831240505	A	1
V278	2	3PLM	1.02693125748494	-0.485832282010263	0.272674037219773	C	3
V279	2	3PLM	0.364164169178142	-0.464310087081074	0.103830057784935	A	1
V280	2	3PLM	0.386657583224056	0.772441009754051	0.241580831577573	C	3
V281	2	3PLM	1.03429585713951	0.847482932219582	0.15782496636916	C	3
V282	2	3PLM	1.13712991914553	-0.365030343255221	0.197017214093138	D	4
V283	2	3PLM	0.883634549854405	-0.741721189370178	0.231451327954077	B	2
V284	2	3PLM	1.44876818080336	-1.18315988212982	0.235421023301457	B	2
V285	2	3PLM	1.4515048533557	0.375222835185197	0.222563637613777	A	1
V286	2	3PLM	0.74898424156275	-0.0420540305988008	0.124020391448647	D	4
V287	2	3PLM	1.2131339669269	0.00336592662042498	0.159576363575563	B	2
V288	2	3PLM	1.1444393460754	0.745745522077606	0.22245789541413	B	2
V289	2	3PLM	1.52497990740087	-0.725755870409129	0.213719833910362	B	2
V290	2	3PLM	0.863768609095264	0.667531170723465	0.114651201537376	C	3
V291	2	3PLM	1.58259432749145	-0.528117103294698	0.168189198311674	C	3
V292	2	3PLM	1.1266830996288	0.00204285300622997	0.22184805215792	D	4
V293	2	3PLM	1.33842641728202	-1.70498379658013	0.162819005720617	A	1
V294	2	3PLM	0.745293640084699	-0.553947581107167	0.156037668416237	A	1
V295	2	3PLM	1.23290841936281	1.46431984928898	0.136960771515156	A	1
V296	2	3PLM	1.24312693826639	1.05851098507412	0.128226690093196	D	4
V297	2	3PLM	0.990104508312795	-0.121227157418251	0.218488838737183	D	4
V298	2	3PLM	1.51808413673591	-0.243563703544146	0.111228689741871	C	3
V299	2	3PLM	1.261643747603	-0.276874557786325	0.357584807691373	C	3
V300	2	3PLM	0.355168037962315	-0.078062357739137	0.217208746885709	D	4
V301	2	3PLM	0.802169254775474	-1.82693908125532	0.23448673180144	B	2
V302	2	3PLM	1.28586586247258	-0.181195343876507	0.100825248480321	B	2
V303	2	3PLM	0.847967473749843	0.974588620704094	0.163610341352894	B	2
V304	2	3PLM	1.17180137463842	1.35671231308043	0.114029879814794	A	1
V305	2	3PLM	0.591498113979877	-0.729423138992336	0.129172443888508	C	3
V306	2	3PLM	0.933795048160422	0.402495529988664	0.266199399631256	C	3
V307	2	3PLM	0.56030376590184	-0.93232484534536	0.279627631384315	B	2
V308	2	3PLM	0.922576423385197	-1.65352956028666	0.137004682086949	B	2
V309	2	3PLM	0.428643176986588	2.24291668175174	0.148116304625012	C	3
V310	2	3PLM	1.45046576868122	-0.895757985457802	0.184516206574063	C	3
V311	2	3PLM	0.936923972082303	-0.591371449771631	0.137408130329989	B	2
V312	2	3PLM	1.06031754823091	-0.291275732017124	0.159981728760835	A	1
V313	2	3PLM	0.767074656983167	-1.08184180899914	0.130229375353562	C	3
V314	2	3PLM	1.48498009596849	1.25756191480921	0.209297513335715	B	2
V315	2	3PLM	0.268199694000822	0.491650976655964	0.115767357544714	C	3
V316	2	3PLM	1.27854870515962	-1.08945890049338	0.132826158971678	B	2
V317	2	3PLM	0.844855208003406	1.12985397296755	0.133468855252536	C	3
V318	2	3PLM	1.02876495545456	2.05847109080376	0.132581536082424	C	3
V319	2	3PLM	1.20313913693246	-0.235530167727873	0.190817721266243	A	1
V320	2	3PLM	0.699394430341943	0.892142306986784	0.210735933465054	D	4
V321	2	3PLM	0.95738744790518	0.911257652354993	0.145856297926211	C	3
V322	2	3PLM	0.745364598979108	-2.06468469713024	0.139986067135423	C	3
V323	2	3PLM	0.697109228167657	0.657993257108473	0.326920024914908	A	1
V324	2	3PLM	1.33695328445848	1.13914419334142	0.187312184382388	A	1
V325	2	3PLM	0.625667302308374	-0.0703967512447333	0.139330786713795	B	2
V326	2	3PLM	1.21047936820041	-0.965187524700653	0.297677433897622	D	4
V327	2	3PLM	0.99050136555248	-0.0601423784246864	0.208104582968539	B	2
V328	2	3PLM	1.53841694929872	-0.868031375299796	0.19565055952573	B	2
V329	2	3PLM	0.757300644785788	-0.682808730814746	0.126439538735737	B	2
V330	2	3PLM	0.674668592177753	-0.834113502630007	0.212108562903162	D	4
V331	2	3PLM	0.978357421323369	0.788362503880861	0.255670768958669	C	3
V332	2	3PLM	0.376627944466232	0.987896237608578	0.239177828120598	C	3
V333	2	3PLM	0.758244912206128	0.688691796293346	0.250945228280265	A	1
V334	2	3PLM	0.890863903991153	0.630073067042704	0.136634663801067	C	3
V335	2	3PLM	0.693704478313507	-0.113937708319735	0.266287350178254	A	1
V336	2	3PLM	0.98984216896288	0.162829886546435	0.112540516953321	C	3
V337	2	3PLM	1.44042017815159	0.743906885280656	0.142235332263466	C	3
V338	2	3PLM	1.11103328052161	-2.1496466038374	0.214245316900518	C	3
V339	2	3PLM	1.15184141271662	-0.437871987506799	0.193460665530705	A	1
V340	2	3PLM	0.720492600824433	0.992145265877856	0.198419346673677	A	1
V341	2	3PLM	0.581701931376026	-0.494648146743372	0.232799149480019	D	4
V342	2	3PLM	1.33344726071784	0.104775560606176	0.242674016850865	D	4
V343	2	3PLM	1.37817746272477	-1.56884108099804	0.137772366730455	B	2
V344	2	3PLM	1.49494674177644	-0.589439348012176	0.156574354901237	B	2
V345	2	3PLM	1.40222186311036	0.74148873681893	0.15138054778611	A	1
V346	2	3PLM	1.22528683455507	0.2800195423141	0.226465694912189	C	3
V347	2	3PLM	0.891879359043619	-0.548306763027714	0.219752894097536	D	4
V348	2	3PLM	1.39620766314596	-2.35030616747657	0.213733559222974	B	2
V349	2	3PLM	1.44945440960139	-2.11168514289083	0.167364207648452	A	1
V350	2	3PLM	0.9546043944791	-1.2582183628812	0.116913847876049	C	3
V351	2	3PLM	1.3037343860833	-0.234637159011236	0.19663798333984	B	2
V352	2	3PLM	0.70052112422836	-0.596539107635804	0.202648067668406	A	1
V353	2	3PLM	1.32942043207772	-0.215907741397284	0.265382884841728	A	1
V354	2	3PLM	1.04375126008985	0.290174242738819	0.217858624879517	A	1
V355	2	3PLM	0.413692484784454	0.184041900822109	0.159502093987237	A	1
V356	2	3PLM	0.747057357012228	0.650635089570045	0.159865900732918	C	3
V357	2	3PLM	0.698439948816513	-1.22432839440199	0.164426988414403	B	2
V358	2	3PLM	0.52274227584993	0.83290529738007	0.205820682267371	B	2
V359	2	3PLM	1.10385319474382	0.502019156622012	0.249099310331885	B	2
V360	2	3PLM	1.56150568472564	0.694273988751324	0.129157193388412	D	4
