# Supplementary material for: Improving item pool utilization for health professions examinations under variable-length computerized adaptive testing designs: a shadow-test approach
Source: J Educ Eval Health Prof. 2025 Nov 3;22:35. doi: 10.3352/jeehp.2025.22.35 (PMC12976627; doi:10.3352/jeehp.2025.22.35)
Supplement: Supplementary file 2 — Supplement 2. A zipped file (Supplementary_Material.zip) containing all R scripts, source codes, and data files used in the study. [file jeehp-22-35-suppl2.zip › R/evaluation.R]

#' @title Evaluate Item Pool Utilization and Exposure Control
#'
#' @description
#' This function calculates a comprehensive set of metrics related to item pool
#' utilization and item exposure for a completed CAT simulation run. The results
#' from this function are used to populate Table 2 in the manuscript.
#'
#' @param x A 'ShadowCATall' object, which is the output from the main simulation
#'          function (e.g., `ShadowCATall` or `ShadowCATall_parel`).
#' @param item.pool A data frame containing the item parameters for the entire item bank.
#' @param crit.over A numeric threshold to define an over-exposed item (default is 0.3).
#' @param crit.less A numeric threshold to define an under-exposed item (default is 0.02).
#'
#' @return A list containing the following key metrics:
#'         - `expos.rate`: A vector of exposure rates for every item in the pool.
#'         - `over.expos`: The count and proportion of over-exposed items.
#'         - `less.expos`: The count and proportion of under-exposed items.
#'         - `unused`: The count and proportion of items that were never administered.
#'         - `index.expos`: The chi-square (χ²) index for the uniformity of exposure rates.
#'         - `overlap.rate`: The test overlap rate.
#'
exposRate <- function(x, item.pool, crit.over=0.3, crit.less=0.02) {
  
  # Extract necessary information from the simulation result object.
  nitem.pool <- nrow(item.pool)
  n.itemT <- x$summary$final_df$Length
  item_recod <- x$summary$record$item
  item_recod_f <- factor(as.numeric(item_recod), levels=1:nitem.pool)
  n.std <- x$summary$record$n.std
  
  # Calculate the exposure rate for each item in the pool.
  # This is the total number of times an item was administered divided by the total number of examinees.
  er <- table(item_recod_f) / n.std
  
  # Calculate the number and proportion of over-exposed items based on `crit.over`.
  over_er_num <- sum(er > crit.over)
  over_er_rate <- mean(er > crit.over)
  
  # Calculate the number and proportion of under-exposed items based on `crit.less`.
  less_er_num <- sum(er < crit.less)
  less_er_rate <- mean(er < crit.less)
  
  # Calculate the number and proportion of items that were never used.
  unused_num <- sum(er == 0)
  unused_rate <- mean(er == 0)
  
  # Calculate the chi-square (χ²) index of item exposure rate (Chang & Ying, 1999).
  # This index measures the deviation from a perfectly uniform exposure distribution.
  # A lower value indicates a more balanced usage of the item pool.
  idx.expos <- sum((er - sum(er/nitem.pool))^2) / sum(er/nitem.pool)
  
  # Calculate the test overlap rate (Chang & Ying, 1999).
  # This index measures the average proportion of common items between any two randomly selected examinees.
  # A lower value is desirable for test security.
  denom <- comItems(item_recod=item_recod, n.std=n.std, n.itemT=n.itemT) / (n.std * (n.std-1) / 2)
  numer <- mean(n.itemT)
  overlaps <- denom / numer
  
  # Compile all calculated metrics into a single list to be returned.
  rr <- list(expos.rate=er, over.expos=data.frame(counts=over_er_num, rate=over_er_rate), 
             less.expos=data.frame(counts=less_er_num, rate=less_er_rate), unused=data.frame(counts=unused_num, rate=unused_rate), 
             index.expos=idx.expos, overlap.rate=overlaps)
  rr
  
}

#' @title Calculate the Total Sum of Common Items Across All Examinee Pairs
#'
#' @description
#' A helper function for `exposRate` that calculates the cumulative sum of
#' common items across all unique pairs of examinees in a simulation group.
#' This is a key component for computing the test overlap rate.
#'
#' @details
#' The function iterates through every possible pair of examinees, identifies the
#' items administered to both, counts them, and sums these counts. Due to the
#' nested loop structure, this can be computationally intensive for a large
#' number of examinees (`n.std`). A progress indicator is printed to the console.
#'
#' @param item_recod A matrix of administered item IDs, where rows are examinees
#'                   and columns are the sequence of administration. The matrix is
#'                   expected to be padded with NAs for variable-length tests.
#' @param n.std An integer representing the total number of examinees (number of rows).
#' @param n.itemT A numeric vector containing the actual test length for each examinee,
#'                used to subset the `item_recod` matrix correctly.
#'
#' @return A single integer value: the total sum of overlapping items across all
#'         C(n.std, 2) pairs of examinees.
#'
comItems <- function(item_recod, n.std, n.itemT) {
  # Check if at least two examinees exist to form a pair.
  if(n.std < 2) stop("The number of examinees must be greater than 1.")
  
  # Initialize the counter for total common items.
  ncase <- 0
  
  # Use nested loops to iterate through the lower triangle of the pair matrix.
  for(i in 2:n.std) {
    # Print a progress bar to the console for long computations.
    cat("\r", "Calculating overlap: ", round(i/n.std*100, 1), "% completed", sep="")
    for(j in 1:(i-1)) {
      # Extract the actual administered items for examinee i and j, removing NA padding.
      item_i <- item_recod[i, 1:n.itemT[i]]
      item_j <- item_recod[j, 1:n.itemT[j]]
      
      # Calculate the number of common items between the pair and store it.
      ncase <- sum(ncase, length(intersect(item_i, item_j)))
    }
  }
  
  # Return the total count of common items across all pairs.
  ncase
  
}


#' @title Evaluate Test Efficiency of a CAT Simulation
#'
#' @description
#' This function calculates key metrics related to the efficiency of the CAT
#' administrations. The results from this function contribute to Table 3 in the manuscript.
#'
#' @param x A 'ShadowCATall' object from the simulation.
#'
#' @return A named numeric vector containing three efficiency metrics:
#'         - `mean.length`: The average number of items administered across all examinees.
#'         - `unreached.rate`: The proportion of examinees who reached the maximum test length without meeting the SE criterion.
#'         - `eff.idx`: The test efficiency index proposed by Huo (2010), representing the average test information per administered item.
#'
cat_eff <- function(x) {
  
  # Extract necessary data from the simulation results.
  n.itemT <- x$summary$final_df$Length
  n.std <- x$summary$record$n.std
  max.test <- x$catR[[1]]$postShadow$metaInfo$max.test
  item_recod <- x$summary$record$item
  D <- x$catR$examinee.1$preShadow$metaInfo$D
  
  # Calculate average test length and the rate of examinees who reached the maximum length.
  mean.length <- mean(n.itemT)
  unreached.rate <- sum(n.itemT == max.test) / n.std
  
  # Calculate the efficiency index (Huo, 2010).
  # This is the sum of total test information across all examinees, divided by the sum of all administered items.
  infos <- c()
  for(i in 1:n.std) {
    items <- item_recod[i, ][!is.na(item_recod[i, ])]
    theta <- x$summary$final_df$ThetaEst[i]
    info_i <- sum(irtQ::info(x=item.pool[items, ], theta=theta, D=D, tif=FALSE)$iif)
    infos <- c(infos, info_i)
  }
  eff.idx <- sum(infos) / sum(n.itemT)
  
  # Combine metrics into a named vector and return.
  rr <- c(mean.length, unreached.rate, eff.idx)
  names(rr) <- c("mean.length", "unreached.rate", "efficiency")
  rr
  
}


#' @title Evaluate Measurement Accuracy of a CAT Simulation
#'
#' @description
#' This function calculates overall measurement accuracy metrics for a CAT simulation run.
#' The results from this function are used to populate Table 1 in the manuscript.
#'
#' @param x A 'ShadowCATall' object from the simulation.
#'
#' @return A named numeric vector containing:
#'         - `bias`: The overall bias (mean of estimated thetas minus true thetas).
#'         - `rmse`: The root mean squared error of the ability estimates.
#'
cat_acc <- function(x) {
  
  # Extract true and estimated theta values from the summary data frame.
  true.theta <- x$summary$final_df$ThetaTrue
  est.theta <- x$summary$final_df$ThetaEst
  
  # Calculate Bias.
  bias <- mean(est.theta - true.theta)
  
  # Calculate Root Mean Squared Error (RMSE).
  rmse <- sqrt(mean((est.theta - true.theta)^2))
  
  # Combine metrics into a named vector and return.
  rr <- c(bias, rmse)
  names(rr) <- c("bias", "rmse")
  rr
  
}
