# Supplementary material for: Improving item pool utilization for health professions examinations under variable-length computerized adaptive testing designs: a shadow-test approach
Source: J Educ Eval Health Prof. 2025 Nov 3;22:35. doi: 10.3352/jeehp.2025.22.35 (PMC12976627; doi:10.3352/jeehp.2025.22.35)
Supplement: Supplementary file 2 — Supplement 2. A zipped file (Supplementary_Material.zip) containing all R scripts, source codes, and data files used in the study. [file jeehp-22-35-suppl2.zip › R/shadow_sim.R]

#' @title Simulate Stage 1 of Shadow CAT (for Modification 2 & 3)
#'
#' @description
#' This function simulates Stage 1 (the "Minimum Requirements Phase") of the
#' variable-length shadow CAT for a single examinee. It is specifically designed
#' for the proposed `Modification 2` (parallel forms) and `Modification 3`
#' (multiple forms with ability uncertainty), which require the simultaneous
#' assembly of multiple shadow tests at each item selection step.
#'
#' @details
#' The function iteratively administers items until the `min.test` length is reached.
#' At each step (`i` from 1 to `min.test`), it assembles F (2 or 3) shadow tests,
#' selects a candidate pool of items according to the active a-stratum and
#' randomesque rules, and administers one item. It records the entire process,
#' including ability estimates, administered items, and the full content of each
#' shadow test.
#'
#' @param item.pool A data frame containing the item parameters for the entire item bank.
#' @param min.test An integer specifying the minimum test length, which defines the duration of this function's simulation.
#' @param true.theta The true ability level of the simulated examinee.
#' @param ini.theta The initial ability estimate to start the CAT process.
#' @param lowb.content A numeric vector of lower-bound content constraints for Stage 1.
#' @param useSE A logical flag. If TRUE, enables Modification 3 by creating three shadow tests based on theta uncertainty (theta, theta +/- sd.con*SE). If FALSE, enables Modification 2 by creating two parallel tests with a no-overlap constraint.
#' @param sd.con A numeric constant used in Modification 3 to define the theta points for the additional shadow tests.
#' @param a.strat A logical flag to enable the a-stratification method.
#' @param n.strat An integer specifying the number of strata for a-stratification.
#' @param breaks A numeric vector defining the number of items to be selected from each a-stratum.
#' @param ransq A logical flag to enable the randomesque item selection component.
#' @param par.ransq A numeric vector defining the candidate set sizes for randomesque selection for each a-stratum.
#' @param inter.method A list specifying the method for interim ability estimation (e.g., "WL" for WMLE).
#' @param D A numeric scaling constant for the IRT model.
#' @param lp.control A list of control parameters for the MIP solver.
#'
#' @return A list containing detailed records of the Stage 1 simulation, including final ability estimates and all administered items. This object serves as the input for the `ShadowPostSim` function (Stage 2).
#'
ShadowPreSim_Parallel <- function(item.pool, min.test, true.theta, ini.theta=0, lowb.content, useSE=FALSE, sd.con=0.5,
                                  a.strat=TRUE, n.strat, breaks=NULL, ransq=TRUE, par.ransq, inter.method, D, lp.control) {
  
  
  # Validate that the minimum test length matches the sum of the lower-bound content constraints.
  if(min.test != sum(lowb.content)) stop("A length of minimum test should be the same as the sum of low bounds of content")
  
  # --------------------------------------------------------------------------
  # --- 1. INITIALIZE SIMULATION PARAMETERS AND DATA STRUCTURES
  # --------------------------------------------------------------------------
  # Determine the number of parallel forms (F) to assemble based on the selected modification.
  F <- ifelse(useSE, 3, 2) # 3 forms for Modification 3, 2 forms for Modification 2.
  
  # Extract basic properties from the item pool for easier access.
  cats <- item.pool$cats
  model <- item.pool$model
  item.id <- item.pool$id
  a <- item.pool$par.1; b <- item.pool$par.2; g <- item.pool$par.3
  cont <- item.pool$CLASS_INT
  C <- length(unique(cont)) # Number of content categories.
  I <- length(cont)         # Total number of items in the pool.
  NcMin <- lowb.content
  
  # Configure a-stratification parameters if enabled. This defines the item selection schedule for Stage 1.
  if(a.strat) {
    if(is.null(breaks)) {
      Na <- rep(min.test/n.strat, n.strat) 
      NaCum <- cumsum(Na)
    }
    if(length(breaks) == 1L) {
      Na <- rep(min.test/breaks, breaks) 
      NaCum <- cumsum(Na)
    }
    if(length(breaks) > 1L) {
      Na <- breaks 
      NaCum <- cumsum(Na)
    }
  }
  
  # Create a list of item indices for each content category, used for building MIP constraints.
  Vc <- list()
  for(i in 1:C) {
    Vc[[i]] <- c(1:I)[cont == i]
  }
  
  # Stratify the item pool by the a-parameter and create a list of item indices for each stratum.
  a_rank <- rank(item.pool$par.1)
  idx_astr <- as.numeric(cut(a_rank, breaks=n.strat, labels=1:n.strat))
  if(a.strat) {
    Va <- list()
    for(i in 1:n.strat) {
      Va[[i]] <- c(1:I)[idx_astr == i]
    }
  }
  
  # Set the initial ability estimate for the first iteration.
  theta.est <- ini.theta
  
  # Create empty vectors and matrices to record the entire CAT administration process.
  item_recod <- c(); item_ans <- c(); theta_recod <- c(); se_recod <- c()
  shadow_recod <- array(NA, c(min.test, min.test))
  
  # --------------------------------------------------------------------------
  # --- 2. CONSTRUCT THE BASE MIP MODEL FOR PARALLEL FORMS
  # --------------------------------------------------------------------------
  # Create the MIP model object. The number of decision variables is I * F,
  # representing F parallel test forms being solved for simultaneously.
  shadow <- lpSolveAPI::make.lp(nrow=0, ncol=I * F)
  
  # Set solver control parameters (maximization problem, timeout, convergence criteria).
  lpSolveAPI::lp.control(lprec=shadow, sense="max", timeout=lp.control$timeout, epsint=lp.control$epsint, mip.gap=lp.control$mip.gap)
  
  # Set variable types to binary (0 or 1) for all decision variables.
  lpSolveAPI::set.type(lprec=shadow, columns=1:(I*F), type="binary")
  lpSolveAPI::set.bounds(lprec=shadow, lower=rep(0, I*F), upper=rep(1, I*F))
  
  # --- Add fixed constraints that apply throughout Stage 1 ---
  
  # Constraint: Test length must be `min.test` for each of the F forms.
  for(f in 1:F) {
    lpSolveAPI::add.constraint(lprec=shadow, xt=rep(1, I), type="=", rhs=min.test, indices=(I*(f-1)+1):(I*f))
  }
  
  # Constraint: Lower-bound content requirements for each of the F forms.
  for(f in 1:F) {
    for(i in 1:length(NcMin)) {
      lpSolveAPI::add.constraint(lprec=shadow, xt=rep(1, length(Vc[[i]])), type=">=", rhs=NcMin[i], indices=(f*I-I) + Vc[[i]])
    }
  }
  
  # Constraint: a-stratification requirements for each of the F forms (if enabled).
  # This ensures the minimum number of items from the lower strata are included.
  if(a.strat) {
    for(f in 1:F) {
      for(i in 1:(length(Na)-1)) {
        lpSolveAPI::add.constraint(lprec=shadow, xt=rep(1, length(Va[[i]])), type=">=", rhs=Na[i], indices=(f*I-I) + Va[[i]])
      }
    }
  }
  
  # --------------------------------------------------------------------------
  # --- 3. START STAGE 1 ADMINISTRATION (ITERATE FROM ITEM 1 to min.test)
  # --------------------------------------------------------------------------
  for(i in 1:min.test) {
    
    # i = 1 # for debugging
    
    # --- 3.1. Update MIP model and Assemble Shadow Tests ---
    
    # Calculate item information values to be used as the objective function coefficients.
    if(useSE) { # For Modification 3: use three theta points (theta, theta +/- sd.con*SE).
      if(i == 1L) {
        # For the very first item, SE is undefined, so a fixed interval of 0.5 is used.
        info_1 <- as.numeric(irtQ::info(x = item.pool, theta = theta.est, D = D, tif = FALSE)$iif)
        info_2 <- as.numeric(irtQ::info(x = item.pool, theta = (theta.est - .5), D = D, tif = FALSE)$iif) 
        info_3 <- as.numeric(irtQ::info(x = item.pool, theta = (theta.est + .5), D = D, tif = FALSE)$iif) 
      } else {
        # For subsequent items, use the current SE to define the theta points.
        info_1 <- as.numeric(irtQ::info(x = item.pool, theta = theta.est, D = D, tif = FALSE)$iif)
        info_2 <- as.numeric(irtQ::info(x = item.pool, theta = (theta.est - sd.con*se.est), D = D, tif = FALSE)$iif) 
        info_3 <- as.numeric(irtQ::info(x = item.pool, theta = (theta.est + sd.con*se.est), D = D, tif = FALSE)$iif) 
      }
      iif <- c(info_1, info_2, info_3)
    } else { # For Modification 2: use the same theta point for both forms.
      iif <- as.numeric(irtQ::info(x = item.pool, theta = theta.est, D = D, tif = FALSE)$iif)
      iif <- c(iif, iif) # Replicate the information vector for the second form.
    }
    
    # Set the objective function: maximize the sum of item information across all F forms.
    lpSolveAPI::set.objfn(lprec=shadow, obj=iif)
    
    # Add a temporary constraint to include the previously administered item in all F forms.
    # This ensures the new shadow tests are valid continuations of the current test.
    if(i > 1) {
      for(f in 1:F) {
        lpSolveAPI::add.constraint(lprec=shadow, xt=1, type="=", rhs=1, indices=(f*I-I) + item_recod[i - 1])
      }
    }
    
    # Record the number of constraints before adding temporary ones for overlap control.
    constr_num1 <- length(lpSolveAPI::get.constr.value(shadow))
    
    # For Modification 2 only, add a temporary constraint to prevent overlap of unadministered items.
    if(!useSE) {
      # This critical constraint ensures the two shadow tests are disjoint in their unadministered items,
      # maximizing the diversity of the candidate pool.
      if(i == 1L) {
        for(j in 1:I) {
          lpSolveAPI::add.constraint(lprec=shadow, xt=rep(1, 2), type="<=", rhs=1, indices=c(j, (I+j)))
        }
      } 
      if(i > 1L) {
        freeitems <- c(1:I)[!(1:I %in% item_recod)]
        for(j in freeitems) {
          lpSolveAPI::add.constraint(lprec=shadow, xt=rep(1, 2), type="<=", rhs=1, indices=c(j, (I+j)))
        }
      }
    }
    
    # Record the new number of constraints to know how many to delete later.
    constr_num2 <- length(lpSolveAPI::get.constr.value(shadow))
    
    # Solve the MIP model to find the optimal set of shadow tests.
    res_flag <- lpSolveAPI::solve.lpExtPtr(shadow)
    if(res_flag > 1) stop(paste0("A status code for constructing a Shadow test at stage ", i, " is ", res_flag))
    
    # Retrieve the solution vector (a binary vector of length I*F indicating item selections).
    sim_opt <- lpSolveAPI::get.variables(shadow)
    
    # IMPORTANT: Delete the temporary no-overlap constraints after solving to prepare for the next iteration.
    if(!useSE) {
      for(j in 1:(constr_num2-constr_num1))
        lpSolveAPI::delete.constraint(lprec=shadow, constraints=(constr_num1+1))
    }
    
    # --- 3.2. Select and Administer the Next Item ---
    
    # Deconstruct the long solution vector into a list of item indices for each shadow test.
    sim_opt_list <- vector('list', F)
    item_shadow <- vector('list', F)
    for(f in 1:F) {
      sim_opt_list[[f]] <- sim_opt[(f*I-I+1):(f*I)]
      item_shadow[[f]] <- c(1:I)[sim_opt_list[[f]] == 1]
    }
    
    # If using a-stratification, determine the current stratum for item selection.
    if(a.strat) {
      
      # Determine which stratum's rules to apply based on the current item number `i`.
      if(is.null(breaks)) {
        Level <- as.numeric(cut(1:min.test, breaks=n.strat, level=1:n.strat))
      }
      if(length(breaks) == 1L) {
        Level <- as.numeric(cut(1:min.test, breaks=breaks, level=1:n.strat))
      }
      if(length(breaks) > 1L) {
        Level <- as.numeric(cut(1:min.test, breaks=c(0, NaCum), level=1:n.strat))
      }
      
      # Filter the shadow tests to get candidate items from the correct a-stratum.
      item_adm <- vector('list', F)
      if(Level[i] < n.strat) {
        # If not in the final stratum block, filter items by the current stratum level.
        for(f in 1:F) {
          item_adm[[f]] <- item_shadow[[f]][idx_astr[item_shadow[[f]]] == Level[i]]
        }
      } else {
        # If in the final block, all items in the shadow test are potential candidates.
        item_adm <- item_shadow
      }
      
      # From the stratum-specific candidates, exclude items that have already been administered.
      if(i > 1) {
        for(f in 1:F) {
          item_adm[[f]] <- item_adm[[f]][!item_adm[[f]] %in% item_recod]
        }
      }
      
      # Get the information values for the remaining candidate items.
      info_adm <- vector('list', F)
      for(f in 1:F) {
        info_adm[[f]] <- iif[(f*I-I) + item_adm[[f]]]
      }
      
      # Apply the randomesque method (if enabled) to create the final pool of candidates.
      item_ran <- vector('list', F)
      if(ransq) {
        
        for(f in 1:F) {
          # Select the top `par.ransq` most informative items from each form's candidate list.
          item_ran[[f]] <- item_adm[[f]][rank(info_adm[[f]]) %in% 1:par.ransq[Level[i]]]
          
        }
        # Randomly select one item from the combined pool of unique final candidates.
        item_next <- ifelse(length(unique(unlist(item_ran))) > 1, sample(unique(unlist(item_ran)), 1), unique(unlist(item_ran)))
        
      } else { # If randomesque method is not used (ASTR-only).
        
        for(f in 1:F) {
          # Select only the single most informative item from each form's candidates.
          item_ran[[f]] <- item_adm[[f]][info_adm[[f]] == max(info_adm[[f]])]
        }
        # Randomly select one item from the best items across the forms.
        item_next <- ifelse(length(unique(unlist(item_ran))) > 1, sample(unique(unlist(item_ran)), 1), unique(unlist(item_ran)))
      }
      
    } else { # If a-stratification is not used (MFI-only).
      
      # All unadministered items in the shadow tests are candidates.
      item_adm <- item_shadow
      if(i > 1) {
        for(f in 1:F) {
          item_adm[[f]] <- item_adm[[f]][!item_adm[[f]] %in% item_recod]
        }
      }
      
      # Get information for candidate items.
      info_adm <- vector('list', F)
      for(f in 1:F) {
        info_adm[[f]] <- iif[(f*I-I) + item_adm[[f]]]
      }
      
      # Select the most informative item from each form.
      item_ran <- vector('list', F)
      for(f in 1:F) {
        item_ran[[f]] <- item_adm[[f]][info_adm[[f]] == max(info_adm[[f]])]
      }
      # Randomly select one from the best items across the forms.
      item_next <- ifelse(length(unique(unlist(item_ran))) > 1, sample(unique(unlist(item_ran)), 1), unique(unlist(item_ran)))
      
    }
    
    # --- 3.3. Update Examinee State and Record Results ---
    
    # Record the finally selected item to be administered.
    item_recod <- c(item_recod, item_next)
    
    # Record the content of the administered items for this iteration for analysis.
    shadow_recod[i, 1:length(item_recod)] <- c(item_recod)
    
    # Simulate the examinee's response to the selected item based on their true theta.
    answer <- irtQ::simdat(theta = true.theta, a.drm = a[item_next], 
                           b.drm = b[item_next], g.drm = g[item_next], cats = 2, D = D)
    
    # Record the simulated response.
    item_ans <- c(item_ans, answer)
    
    # Note: The commented-out code below refers to an alternative estimation package ('catR').
    # This simulation uses the 'irtQ' package for ability estimation.
    # item_par <- data.matrix(item.pool[item_recod, c("par.1", "par.2", "par.3")])
    # it <- cbind(item_par, rep(1, length(item_ans)))
    # theta.est <- catR::thetaEst(...)
    # se.est <- catR::semTheta(...)
    
    # Update the ability estimate and its standard error using all responses so far.
    score_est <- irtQ::est_score(x = item.pool[item_recod, 1:6], data = item_ans, D=D, 
                                 method = inter.method$method, range = inter.method$range, 
                                 se = TRUE)
    theta.est <- score_est$est.theta
    se.est <- score_est$se.theta
    
    # Record the updated ability and SE for this iteration.
    theta_recod <- c(theta_recod, theta.est)
    se_recod <- c(se_recod, se.est)
    
  } # End of Stage 1 loop (for i in 1:min.test)
  
  # --------------------------------------------------------------------------
  # --- 4. FINALIZE AND RETURN STAGE 1 RESULTS
  # --------------------------------------------------------------------------
  
  # Assign descriptive names to the recorded data structures.
  col.name <- paste0("item.", 1:min.test)
  names(item_recod) <- col.name
  names(item_ans) <- col.name
  names(theta_recod) <- col.name
  names(se_recod) <- col.name
  rownames(shadow_recod) <- paste0("shadow.", 1:min.test)
  colnames(shadow_recod) <- col.name
  
  # Create a data frame containing full information for all items administered in Stage 1.
  item_df <- item.pool[item_recod, ]
  
  # Store metadata about the specific simulation conditions used for this run.
  if(!a.strat) {
    n.strat <- NA; breaks <- NA
  }
  if(is.null(breaks)) breaks <- NA
  if(!ransq) par.ransq <- NA
  if(!useSE) sd.con <- NA
  
  # Compile all results into a final list object to be returned and used as input for Stage 2.
  rr <- list(record=list(theta=theta_recod, se=se_recod, item=item_recod, response=item_ans, shadow=shadow_recod), 
             final=list(theta.est=theta.est, se.est=se.est, test=item_df),
             metaInfo=list(true.theta=true.theta, ini.theta=ini.theta, D=D, min.test=min.test, lowb.content=lowb.content,
                           useSE=useSE, sd.con=sd.con, a.strat=a.strat, n.strat=n.strat, breaks=breaks, ransq=ransq, 
                           par.ransq=par.ransq),
             estimation=list(method=inter.method$method, range=inter.method$range)
  )
  rr
  
}


#' @title Simulate Stage 1 of Shadow CAT (for MFI, ASTR, & Modification 1)
#'
#' @description
#' This function simulates Stage 1 (the "Minimum Requirements Phase") of the
#' variable-length shadow CAT for a single examinee. It is specifically designed
#' for the item selection methods that require assembling only ONE shadow test at
#' each step: MFI-only, ASTR-only, and Modification 1.
#'
#' @details
#' The function's logic is a simplified version of `ShadowPreSim_Parallel`. It
#' iteratively administers items until the `min.test` length is reached. At each
#' step, it assembles a single optimal and content-valid shadow test. It records
#' the entire process and returns a result object that serves as the input for
#' Stage 2 (`ShadowPostSim`).
#'
#' @param item.pool A data frame containing the item parameters for the entire item bank.
#' @param min.test An integer specifying the minimum test length, which defines the duration of this function's simulation.
#' @param true.theta The true ability level of the simulated examinee.
#' @param ini.theta The initial ability estimate to start the CAT process.
#' @param lowb.content A numeric vector of lower-bound content constraints for Stage 1.
#' @param a.strat A logical flag to enable the a-stratification method.
#' @param n.strat An integer specifying the number of strata for a-stratification.
#' @param breaks A numeric vector defining the number of items to be selected from each a-stratum.
#' @param ransq A logical flag to enable the randomesque item selection component.
#' @param par.ransq A numeric vector defining the candidate set sizes for randomesque selection for each a-stratum.
#' @param inter.method A list specifying the method for interim ability estimation (e.g., "WL" for WMLE).
#' @param D A numeric scaling constant for the IRT model.
#' @param lp.control A list of control parameters for the MIP solver.
#'
#' @return A list containing detailed records of the Stage 1 simulation, including final ability estimates and all administered items.
#'
ShadowPreSim <- function(item.pool, min.test, true.theta, ini.theta=0, lowb.content, a.strat=TRUE, 
                         n.strat, breaks=NULL, ransq=TRUE, par.ransq, inter.method, D, lp.control) {
  
  # Validate that the minimum test length matches the sum of the lower-bound content constraints.
  if(min.test != sum(lowb.content)) stop("A length of minimum test should be the same as the sum of low bounds of content")
  
  # --------------------------------------------------------------------------
  # --- 1. INITIALIZE SIMULATION PARAMETERS AND DATA STRUCTURES
  # --------------------------------------------------------------------------
  # Extract basic properties from the item pool for easier access.
  cats <- item.pool$cats
  model <- item.pool$model
  item.id <- item.pool$id
  a <- item.pool$par.1; b <- item.pool$par.2; g <- item.pool$par.3
  cont <- item.pool$CLASS_INT
  C <- length(unique(cont)) # Number of content categories.
  I <- length(cont)         # Total number of items in the pool.
  NcMin <- lowb.content
  
  # Configure a-stratification parameters if enabled.
  if(a.strat) {
    if(is.null(breaks)) {
      Na <- rep(min.test/n.strat, n.strat) 
      NaCum <- cumsum(Na)
    }
    if(length(breaks) == 1L) {
      Na <- rep(min.test/breaks, breaks) 
      NaCum <- cumsum(Na)
    }
    if(length(breaks) > 1L) {
      Na <- breaks 
      NaCum <- cumsum(Na)
    }
  }
  
  # Create a list of item indices for each content category, used for building MIP constraints.
  Vc <- list()
  for(i in 1:C) {
    Vc[[i]] <- c(1:I)[cont == i]
  }
  
  # Stratify the item pool by the a-parameter and create a list of item indices for each stratum.
  a_rank <- rank(item.pool$par.1)
  idx_astr <- as.numeric(cut(a_rank, breaks=n.strat, labels=1:n.strat))
  if(a.strat) {
    Va <- list()
    for(i in 1:n.strat) {
      Va[[i]] <- c(1:I)[idx_astr == i]
    }
  }
  
  # Set the initial ability estimate for the first iteration.
  theta.est <- ini.theta
  
  # Create empty vectors and matrices to record the CAT administration process.
  item_recod <- c(); item_ans <- c(); theta_recod <- c(); se_recod <- c()
  shadow_recod <- array(NA, c(min.test, min.test))
  
  # --------------------------------------------------------------------------
  # --- 2. CONSTRUCT THE BASE MIP MODEL FOR A SINGLE SHADOW TEST
  # --------------------------------------------------------------------------
  # Create the MIP model object with I decision variables (one for each item).
  shadow <- lpSolveAPI::make.lp(nrow=0, ncol=I)
  
  # Set solver control parameters (maximization problem, timeout, convergence criteria).
  lpSolveAPI::lp.control(lprec=shadow, sense="max", timeout=lp.control$timeout, epsint=lp.control$epsint, mip.gap=lp.control$mip.gap)
  
  # Set variable types to binary (0 or 1).
  lpSolveAPI::set.type(lprec=shadow, columns=1:I, type="binary")
  lpSolveAPI::set.bounds(lprec=shadow, lower=rep(0, I), upper=rep(1, I))
  
  # --- Add fixed constraints that apply throughout Stage 1 ---
  
  # Constraint: Test length must be `min.test`.
  lpSolveAPI::add.constraint(lprec=shadow, xt=rep(1, I), type="=", rhs=min.test, indices=1:I)
  
  # Constraint: Lower-bound content requirements.
  for(i in 1:length(NcMin)) {
    lpSolveAPI::add.constraint(lprec=shadow, xt=rep(1, length(Vc[[i]])), type=">=", rhs=NcMin[i], indices=Vc[[i]])
  }
  
  # Constraint: a-stratification requirements (if enabled).
  if(a.strat) {
    for(i in 1:(length(Na)-1)) {
      lpSolveAPI::add.constraint(lprec=shadow, xt=rep(1, length(Va[[i]])), type=">=", rhs=Na[i], indices=Va[[i]])
    }
  }
  
  # --------------------------------------------------------------------------
  # --- 3. START STAGE 1 ADMINISTRATION (ITERATE FROM ITEM 1 to min.test)
  # --------------------------------------------------------------------------
  for(i in 1:min.test) {
    
    # --- 3.1. Update MIP model and Assemble Shadow Test ---
    
    # Calculate item information for all items in the pool at the current ability estimate.
    info <- as.numeric(irtQ::info(x = item.pool, theta = theta.est, D = D, tif = FALSE)$iif)
    
    # Set the objective function: maximize the sum of item information for the shadow test.
    lpSolveAPI::set.objfn(lprec=shadow, obj=info)
    
    # Add a temporary constraint to force the inclusion of the previously administered item.
    if(i > 1) {
      lpSolveAPI::add.constraint(lprec=shadow, xt=1, type="=", rhs=1, indices=item_recod[i - 1])
    }
    
    # Solve the MIP model to find the optimal shadow test.
    res_flag <- lpSolveAPI::solve.lpExtPtr(shadow)
    if(res_flag > 1) stop(paste0("A status code for constructing a Shadow test at stage ", i, " is ", res_flag))
    
    # Retrieve the solution vector (a binary vector indicating item selection).
    sim_opt <- lpSolveAPI::get.variables(shadow)
    
    # --- 3.2. Select and Administer the Next Item ---
    
    # Get the indices of items included in the assembled shadow test.
    item_shadow <- c(1:I)[sim_opt == 1]
    
    # Branching logic for item selection based on whether a-stratification is used.
    if(a.strat) {
      
      # Determine the current a-stratum based on the number of items administered so far.
      if(is.null(breaks)) {
        Level <- as.numeric(cut(1:min.test, breaks=n.strat, level=1:n.strat))
      }
      if(length(breaks) == 1L) {
        Level <- as.numeric(cut(1:min.test, breaks=breaks, level=1:n.strat))
      }
      if(length(breaks) > 1L) {
        Level <- as.numeric(cut(1:min.test, breaks=c(0, NaCum), level=1:n.strat))
      }
      
      # Filter the shadow test to get candidate items from the correct a-stratum.
      if(Level[i] < n.strat) {
        item_adm <- item_shadow[idx_astr[sim_opt == 1] == Level[i]]
      } else {
        item_adm <- item_shadow # Use all shadow test items for the last block.
      }
      
      # From the stratum-specific candidates, exclude items that have already been administered.
      if(i > 1) item_adm <- item_adm[!item_adm %in% item_recod]
      
      # Get the information values for the candidate items only.
      info_adm <- info[item_adm]
      
      # Branching logic for randomesque vs. MFI selection within the stratum.
      if(ransq) {
        
        # Determine the number of candidates for randomesque selection based on the current stratum.
        # Ensure the candidate number does not exceed the number of available items.
        if(NaCum[Level[i]] - (i - 1) >= par.ransq[Level[i]]) {
          item_ran <- item_adm[rank(-info_adm, ties.method="random") %in% 1:par.ransq[Level[i]]]
        } else {
          item_ran <- item_adm
        }
        # Randomly select one item from the candidate pool to administer.
        item_next <- if(length(item_ran) > 1) sample(item_ran, 1) else item_ran
        
      } else { # If randomesque method is not used (ASTR-only condition).
        
        # Select the single most informative item from the candidates.
        item_next <- item_adm[which.max(info_adm)]
        if(length(item_next) > 1) item_next <- item_next[1] # Handle ties by picking the first one.
        
      }
      
    } else { # If a-stratification is not used (MFI-only condition).
      
      # Candidate items are all unadministered items in the shadow test.
      item_adm <- item_shadow
      if(i > 1) item_adm <- item_adm[!item_adm %in% item_recod]
      
      # Select the single most informative item.
      info_adm <- info[item_adm]
      item_next <- item_adm[which.max(info_adm)]
      if(length(item_next) > 1) item_next <- item_next[1] # Handle ties.
      
    }
    
    # --- 3.3. Update Examinee State and Record Results ---
    
    # Record the finally selected item.
    item_recod <- c(item_recod, item_next)
    
    # Record the full shadow test for this iteration (administered + unadministered).
    remained <- item_shadow[!item_shadow %in% item_recod]
    shadow_recod[i, ] <- c(item_recod, remained)
    
    # Simulate the examinee's response to the selected item based on their true theta.
    answer <- irtQ::simdat(theta = true.theta, a.drm = a[item_next], 
                           b.drm = b[item_next], g.drm = g[item_next], cats = 2, D = D)
    
    # Record the response.
    item_ans <- c(item_ans, answer)
    
    # Note: The commented-out code below refers to an alternative estimation package ('catR').
    # item_par <- data.matrix(item.pool[item_recod, c("par.1", "par.2", "par.3")])
    # it <- cbind(item_par, rep(1, length(item_ans)))
    # theta.est <- catR::thetaEst(...)
    # se.est <- catR::semTheta(...)
    
    # Estimate the interim ability and its standard error using all responses so far.
    score_est <- irtQ::est_score(x = item.pool[item_recod, 1:6], data = item_ans, D=D, 
                                 method = inter.method$method, range = inter.method$range, 
                                 se = TRUE)
    theta.est <- score_est$est.theta
    se.est <- score_est$se.theta
    
    # Record the updated ability and SE.
    theta_recod <- c(theta_recod, theta.est)
    se_recod <- c(se_recod, se.est)
    
  } # End of Stage 1 loop.
  
  # --------------------------------------------------------------------------
  # --- 4. FINALIZE AND RETURN STAGE 1 RESULTS
  # --------------------------------------------------------------------------
  
  # Assign descriptive names to the recorded data structures for clarity.
  col.name <- paste0("item.", 1:min.test)
  names(item_recod) <- col.name
  names(item_ans) <- col.name
  names(theta_recod) <- col.name
  names(se_recod) <- col.name
  rownames(shadow_recod) <- paste0("shadow.", 1:min.test)
  colnames(shadow_recod) <- col.name
  
  # Create a data frame containing full information for all administered items.
  item_df <- item.pool[item_recod, ]
  
  # Store metadata about the specific simulation conditions used for this run.
  if(!a.strat) {
    n.strat <- NA; breaks <- NA
  }
  if(is.null(breaks)) breaks <- NA
  if(!ransq) par.ransq <- NA
  
  # Compile all results into a final list object to be returned and used as input for Stage 2.
  rr <- list(record=list(theta=theta_recod, se=se_recod, item=item_recod, response=item_ans, shadow=shadow_recod), 
             final=list(theta.est=theta.est, se.est=se.est, test=item_df),
             metaInfo=list(true.theta=true.theta, ini.theta=ini.theta, D=D, min.test=min.test, lowb.content=lowb.content,
                           a.strat=a.strat, n.strat=n.strat, breaks=breaks, ransq=ransq, par.ransq=par.ransq),
             estimation=list(method=inter.method$method, range=inter.method$range)
  )
  
  return(rr)
  
}


#' @title Simulate Stage 2 of a Variable-Length Shadow CAT (Precision-Targeting Phase)
#'
#' @description
#' This function simulates Stage 2 of the variable-length CAT for a single examinee.
#' It takes the completed results from Stage 1 (the `preShadow` object) as input
#' and continues administering items until either the target SE (`crit.se`) is
#' reached or the maximum test length (`max.test`) is achieved.
#'
#' @details
#' The function first checks if the termination criterion was already met at the end
#' of Stage 1. If not, it sets up a new MIP model constrained by the maximum test
#' length and upper-bound content limits. It then iteratively assembles a shadow
#' test, selects and administers an item, and updates the ability estimate until
#' the test stops. Finally, it performs the final ability estimation and combines
#' the results from both stages into a single comprehensive output object.
#'
#' @param x The list object returned from either `ShadowPreSim` or `ShadowPreSim_Parallel`, containing all data from Stage 1.
#' @param item.pool A data frame containing the item parameters for the entire item bank.
#' @param crit.se The target standard error (SE) for test termination.
#' @param max.test The maximum allowable test length.
#' @param upb.content A numeric vector of upper-bound content constraints for Stage 2.
#' @param post.ransq The candidate set size for randomesque selection in Stage 2.
#' @param inter.method A list specifying the method for interim ability estimation.
#' @param final.method A list for the final ability estimation after the test terminates.
#' @param D A numeric IRT scaling constant.
#' @param lp.control A list of control parameters for the MIP solver.
#'
#' @return A list containing the complete records from both stages (`record`), the
#'         final estimation results (`final`), and metadata about the test (`metaInfo`).
#'
#' @title Simulate Stage 2 of a Variable-Length Shadow CAT (Precision-Targeting Phase)
#'
#' @description
#' This function simulates Stage 2 of the variable-length CAT for a single examinee.
#' It takes the completed results from Stage 1 (the `preShadow` object) as input
#' and continues administering items until either the target SE (`crit.se`) is
#' reached or the maximum test length (`max.test`) is achieved.
#'
#' @details
#' The function first checks if the termination criterion was already met at the end
#' of Stage 1. If not, it sets up a new MIP model constrained by the maximum test
#' length and upper-bound content limits. It then iteratively assembles a shadow
#' test, selects and administers an item, and updates the ability estimate until
#' the test stops. Finally, it performs the final ability estimation and combines
#' the results from both stages into a single comprehensive output object.
#'
#' @param x The list object returned from either `ShadowPreSim` or `ShadowPreSim_Parallel`, containing all data from Stage 1.
#' @param item.pool A data frame containing the item parameters for the entire item bank.
#' @param crit.se The target standard error (SE) for test termination.
#' @param max.test The maximum allowable test length.
#' @param upb.content A numeric vector of upper-bound content constraints for Stage 2.
#' @param post.ransq The candidate set size for randomesque selection in Stage 2.
#' @param inter.method A list specifying the method for interim ability estimation.
#' @param final.method A list for the final ability estimation after the test terminates.
#' @param D A numeric IRT scaling constant.
#' @param lp.control A list of control parameters for the MIP solver.
#'
#' @return A list containing the complete records from both stages (`record`), the
#'         final estimation results (`final`), and metadata about the test (`metaInfo`).
#'
ShadowPostSim <- function(x, item.pool, crit.se, max.test, upb.content, post.ransq, inter.method, final.method, D, lp.control) {
  
  
  # --------------------------------------------------------------------------
  # --- 1. INITIALIZE STAGE 2 FROM STAGE 1 RESULTS
  # --------------------------------------------------------------------------
  # Extract all necessary state variables and data from the Stage 1 results object 'x'.
  cats <- item.pool$cats
  model <- item.pool$model
  item.id <- item.pool$id
  a <- item.pool$par.1; b <- item.pool$par.2; g <- item.pool$par.3
  cont <- item.pool$CLASS_INT
  C <- length(unique(cont)) # number of content categories
  I <- length(cont)         # total number of items in a pool
  NcMax <- upb.content
  
  # Extract the final state from Stage 1 to continue the test.
  se.est <- x$final$se.est
  true.theta <- x$metaInfo$true.theta
  theta.est <- x$final$theta.est
  theta_recod <- x$record$theta
  se_recod <- x$record$se
  item_recod <- x$record$item
  item_ans <- x$record$response
  shadow_recod_min <- x$record$shadow
  min.test <- x$metaInfo$min.test
  
  # Create a list of item indices for each content category for MIP constraints.
  Vc <- list()
  for(i in 1:C) {
    Vc[[i]] <- c(1:I)[cont == i]
  }
  
  # Initialize a larger matrix to store shadow test records for the entire test (up to max.test).
  shadow_recod <- array(NA, c(max.test, max.test))
  shadow_recod[1:min.test, 1:min.test] <- shadow_recod_min
  
  # --- Early Termination Check ---
  # If the SE criterion was already met at the end of Stage 1, skip Stage 2.
  if(se.est >= crit.se) {
    
    # --------------------------------------------------------------------------
    # --- 2. CONSTRUCT THE BASE MIP MODEL FOR STAGE 2
    # --------------------------------------------------------------------------
    # Create a new MIP model object for a single shadow test.
    shadow <- lpSolveAPI::make.lp(nrow=0, ncol=I)
    
    # Set solver control parameters.
    lpSolveAPI::lp.control(lprec=shadow, sense="max", timeout=lp.control$timeout, epsint=lp.control$epsint, mip.gap=lp.control$mip.gap)
    
    # Set variable types to binary.
    lpSolveAPI::set.type(lprec=shadow, columns=1:I, type="binary")
    lpSolveAPI::set.bounds(lprec=shadow, lower=rep(0, I), upper=rep(1, I))
    
    # --- Add fixed constraints for Stage 2 ---
    
    # Constraint: The shadow test length is now set to the `max.test`.
    lpSolveAPI::add.constraint(lprec=shadow, xt=rep(1, I), type="=", rhs=max.test, indices=1:I)
    
    # Constraint: Content requirements now use the upper bounds (`NcMax`).
    for(i in 1:length(NcMax)) {
      lpSolveAPI::add.constraint(lprec=shadow, xt=rep(1, length(Vc[[i]])), type="<=", rhs=NcMax[i], indices=Vc[[i]])
    }
    
    # CRITICAL Constraint: Force the inclusion of ALL items administered in Stage 1.
    for(i in 1:min.test) {
      lpSolveAPI::add.constraint(lprec=shadow, xt=1, type="=", rhs=1, indices=item_recod[i])
    }
    
    
    # --------------------------------------------------------------------------
    # --- 3. START STAGE 2 ADMINISTRATION (ITERATE FROM min.test + 1 to max.test)
    # --------------------------------------------------------------------------
    for(i in (min.test+1):max.test) {
      
      # --- 3.1. Update MIP model and Assemble Shadow Test ---
      
      # Calculate item information for all items at the current ability estimate.
      info <- as.numeric(irtQ::info(x = item.pool, theta = theta.est, D = D, tif = FALSE)$iif)
      
      # Set the objective function for the MIP model.
      lpSolveAPI::set.objfn(lprec=shadow, obj=info)
      
      # Add a temporary constraint for the item administered in the previous step.
      if(i > (min.test+1)) {
        lpSolveAPI::add.constraint(lprec=shadow, xt=1, type="=", rhs=1, indices=item_recod[i -1])
      }
      
      # Solve the MIP model to find the optimal shadow test.
      res_flag <- lpSolveAPI::solve.lpExtPtr(shadow)
      if(res_flag > 1) stop(paste0("A status code for constructing a Shadow test at stage ", i, " is ", res_flag))
      
      # Retrieve the solution vector.
      sim_opt <- lpSolveAPI::get.variables(shadow)
      
      # --- 3.2. Select and Administer the Next Item ---
      
      # Get the indices of items in the newly assembled shadow test.
      item_shadow <- c(1:I)[sim_opt == 1]
      
      # The pool of candidate items consists of all unadministered items in the shadow test.
      item_adm <- item_shadow
      item_adm <- item_adm[!item_adm %in% item_recod]
      
      # Get the information values for the candidate items.
      info_adm <- info[item_adm]
      
      # Apply the randomesque method using the Stage 2 candidate set size (`post.ransq`).
      # Ensure the number of candidates does not exceed the number of available items.
      n_cand <- post.ransq
      if (length(item_adm) < n_cand) n_cand <- length(item_adm)
      item_ran <- if (n_cand > 0) item_adm[rank(-info_adm, ties.method="random") %in% 1:n_cand] else NULL
      
      # Randomly select one item from the final candidate pool.
      item_next <- if(length(item_ran) > 1) sample(item_ran, 1) else item_ran
      
      # --- 3.3. Update Examinee State and Record Results ---
      
      # Record the administered item.
      item_recod <- c(item_recod, item_next)
      
      # Record the shadow test state for this iteration.
      remained <- item_shadow[!item_shadow %in% item_recod]
      shadow_recod[i, ] <- c(item_recod, remained)
      
      # Simulate the examinee's response based on their true theta.
      answer <- irtQ::simdat(theta = true.theta, a.drm = a[item_next], 
                             b.drm = b[item_next], g.drm = g[item_next], cats = 2, D = D)
      
      # Record the response.
      item_ans <- c(item_ans, answer)
      
      # Note: The commented-out code below refers to an alternative estimation package ('catR').
      # item_par <- data.matrix(item.pool[item_recod, c("par.1", "par.2", "par.3")])
      # it <- cbind(item_par, rep(1, length(item_ans)))
      # theta.est <- catR::thetaEst(...)
      # se.est <- catR::semTheta(...)
      
      # Update the interim ability estimate and its SE using all responses so far.
      score_est <- irtQ::est_score(x = item.pool[item_recod, 1:6], data = item_ans, D=D, 
                                   method = inter.method$method, range = inter.method$range, 
                                   se = TRUE)
      theta.est <- score_est$est.theta
      se.est <- score_est$se.theta
      
      # Record the updated ability and SE.
      theta_recod <- c(theta_recod, theta.est)
      se_recod <- c(se_recod, se.est)
      
      # --- 3.4. Check Termination Criterion ---
      # If the current SE is below the target, terminate the test by exiting the loop.
      if(se.est < crit.se) break
      
    } # End of Stage 2 loop.
    
  } 
  
  # --------------------------------------------------------------------------
  # --- 4. FINALIZE AND RETURN COMPLETE TEST RESULTS
  # --------------------------------------------------------------------------
  
  # Get the final set of administered items.
  item_df <- item.pool[item_recod, ]
  
  # Get the total number of items administered.
  n.item <- nrow(item_df)
  
  # Perform the final ability estimation using the specified final method (e.g., MLE).
  # Note: The commented-out code below refers to an alternative estimation package ('catR').
  # theta.final <- catR::thetaEst(...)
  # se.final <- catR::semTheta(...)
  
  score_est <- irtQ::est_score(x = item_df[, 1:6], data = item_ans, D=D, 
                               method = final.method$method, range = final.method$range, 
                               se = TRUE)
  theta.final <- score_est$est.theta
  se.final <- score_est$se.theta
  
  # Assign descriptive names to the full recorded data structures for clarity.
  col.name <- paste0("item.", 1:length(item_recod))
  names(item_recod) <- col.name
  names(item_ans) <- col.name
  names(theta_recod) <- col.name
  names(se_recod) <- col.name
  rownames(shadow_recod) <- paste0("shadow.", 1:max.test)
  colnames(shadow_recod) <- paste0("item.", 1:max.test)
  
  # Compile all results from both stages into a final, comprehensive list object.
  rr <- list(record=list(theta=theta_recod, se=se_recod, item=item_recod, response=item_ans, shadow=shadow_recod), 
             final=list(theta.est=theta.final, se.est=se.final, test=item_df, n.item=n.item),
             metaInfo=list(crit.se=crit.se, true.theta=true.theta, D=D, min.test=min.test, max.test=max.test, upb.content=upb.content, post.ransq=post.ransq),
             estimation=list(inter=list(method=inter.method$method, range=inter.method$range),
                             final=list(method=final.method$method, range=final.method$range))
  )
  
  return(rr)
  
}
