# Supplementary material for: Improving item pool utilization for health professions examinations under variable-length computerized adaptive testing designs: a shadow-test approach
Source: J Educ Eval Health Prof. 2025 Nov 3;22:35. doi: 10.3352/jeehp.2025.22.35 (PMC12976627; doi:10.3352/jeehp.2025.22.35)
Supplement: Supplementary file 2 — Supplement 2. A zipped file (Supplementary_Material.zip) containing all R scripts, source codes, and data files used in the study. [file jeehp-22-35-suppl2.zip › R/shadowCAT.R]

#' @title Run Shadow CAT Simulation in Parallel for Conditional Samples
#'
#' @description
#' This function serves as a high-level wrapper for the 'Conditional Sample'
#' simulation. It sets up a parallel processing environment to efficiently run
#' multiple replications of the Shadow CAT simulation at several discrete
#' ability (theta) points.
#'
#' @param item.pool A data frame containing the item parameters for the entire item bank.
#' @param crit.se The target standard error (SE) used as the termination criterion for the test.
#' @param true.thetas A list where each element is a vector of true theta values for one theta point.
#' @param ini.theta A single numeric value for the initial ability estimate for all examinees.
#' @param min.test An integer specifying the minimum test length (end of Stage 1).
#' @param max.test An integer specifying the maximum test length (upper limit of Stage 2).
#' @param b.content A list containing the lower and upper bounds for content constraints.
#' @param parallel A logical flag. If TRUE, enables the use of multiple shadow forms (for Modification 2 & 3).
#' @param useSE A logical flag. If TRUE and parallel=TRUE, enables Modification 3 (multiple forms with ability uncertainty).
#' @param sd.con A numeric constant for Modification 3, determining the distance of theta points for multiple forms (e.g., theta +/- sd.con * SE).
#' @param a.strat A logical flag to enable the a-stratification method.
#' @param n.strat An integer specifying the number of strata for a-stratification.
#' @param breaks A numeric vector defining the number of items to be selected from each a-stratum during Stage 1.
#' @param ransq A logical flag to enable the randomesque item selection component.
#' @param par.ransq A numeric vector defining the candidate set sizes for randomesque selection in Stage 1.
#' @param post.ransq An integer defining the candidate set size for randomesque selection in Stage 2.
#' @param estimation A list specifying the methods for interim and final ability estimation.
#' @param D A numeric scaling constant for the IRT model (typically 1.702).
#' @param lp.control A list of control parameters for the MIP solver.
#' @param source.files A character vector of paths to the R source files needed by each parallel worker.
#' @param seed An integer for the random number generator to ensure reproducibility.
#'
#' @return A list of lists. Each top-level element corresponds to a theta point and contains
#'         the complete simulation results for all replications at that point.
#'
ShadowCATall_parel <- function(item.pool, crit.se, true.thetas, ini.theta, 
                               min.test, max.test, b.content, parallel=TRUE, useSE=FALSE, sd.con,
                               a.strat=TRUE, n.strat, breaks=NULL, ransq=TRUE, par.ransq, post.ransq, 
                               estimation, D, lp.control, source.files, seed=123) {
  
  # Set up a parallel processing cluster using one less than the total available cores.
  numCores <- parallel::detectCores() - 1
  cl <- parallel::makeCluster(numCores, type="PSOCK")
  
  # Export all necessary objects and parameters to each worker in the cluster.
  parallel::clusterExport(cl, c("item.pool", "crit.se", "true.thetas", "ini.theta", "min.test", "max.test",
                                "b.content", "parallel", "useSE", "sd.con", "a.strat", "n.strat", "breaks", "ransq",
                                "par.ransq", "post.ransq", "estimation", "D", "lp.control", "seed"), envir = environment())
  
  # Load the required source files on each worker node so they can access custom functions.
  lapply(1:length(source.files), function(i) parallel::clusterCall(cl, fun=source, source.files[i]))
  
  # Define a wrapper function to be applied in parallel.
  # This function calls 'ShadowCATall' for each group of examinees at a specific theta point.
  f <- function(i) ShadowCATall(item.pool=item.pool, crit.se=crit.se, true.thetas=true.thetas[[i]], ini.theta=ini.theta, 
                                min.test=min.test, max.test=max.test, b.content=b.content, parallel=parallel, useSE=useSE, sd.con=sd.con,
                                a.strat=a.strat, n.strat=n.strat, breaks=breaks, ransq=ransq, par.ransq=par.ransq, post.ransq=post.ransq, 
                                estimation=estimation, D=D, lp.control=lp.control, seed=seed)
  
  # Execute the simulation in parallel using 'pblapply' to show a progress bar.
  admin <- pbapply::pblapply(X=1:length(true.thetas), FUN=f, cl=cl)
  
  # Stop the parallel cluster once the simulation is complete.
  parallel::stopCluster(cl)
  
  # Return the collected results.
  admin
  
}


#' @title Run a Sequential Shadow CAT Simulation for a Group of Examinees
#'
#' @description
#' This function is the main simulation wrapper for a group of examinees (e.g., the
#' 'Overall Sample'). It iterates through each examinee sequentially, running a
#' full variable-length shadow CAT for each one by calling the `ShadowCAT` function.
#' After all simulations are complete, it post-processes the raw results into a
#' tidy summary format for easier analysis.
#'
#' @param ... (Arguments are identical to `ShadowCATall_parel`, except for `source.files`.
#'             The `true.thetas` argument here is a single numeric vector.)
#'
#' @return A list object of class "ShadowCATall" containing two main elements:
#'         1. `catR`: A list of detailed results for each individual examinee.
#'         2. `summary`: A list containing tidy data frames of the final results and
#'            item-by-item records for all examinees.
#'
ShadowCATall <- function(item.pool, crit.se, true.thetas, ini.theta, min.test, max.test, b.content, 
                         parallel=TRUE, useSE=FALSE, sd.con=0.5, a.strat=TRUE, n.strat, breaks=NULL, 
                         ransq=TRUE, par.ransq, post.ransq, estimation, D, lp.control, seed=123) {
  
  # Set the seed for reproducibility of the entire simulation run.
  set.seed(seed)
  
  # Get the total number of examinees.
  n.std <- length(true.thetas)
  
  # If a single initial theta is provided, replicate it for all examinees.
  if(length(ini.theta) == 1L) ini.theta <- rep(ini.theta, n.std)
  
  # Initialize a progress bar for monitoring the simulation (Windows-specific).
  pb <- winProgressBar(title="Shadow CAT Progress: 0%", label="No exxaminee is done", min=0, max=100, initial=0)
  
  # Create an empty list to store the results from each examinee's CAT administration.
  catR <- vector('list', n.std)
  names(catR) <- paste0("examinee.", 1:n.std)
  
  # Loop through each examinee to run their individual CAT simulation.
  for(r in 1:n.std) {
    
    # Run the shadow CAT for a single examinee (r).
    catR[[r]] <- ShadowCAT(item.pool=item.pool, crit.se=crit.se, min.test=min.test, max.test=max.test, 
                           true.theta=true.thetas[r], ini.theta=ini.theta[r], b.content=b.content, 
                           parallel=parallel, useSE=useSE, sd.con=sd.con, a.strat=a.strat, n.strat=n.strat, 
                           breaks=breaks, ransq=ransq, par.ransq=par.ransq, post.ransq=post.ransq, 
                           estimation=estimation, D=D, lp.control=lp.control)
    catR[[r]] <- unclass(catR[[r]])
    
    # Update the progress bar.
    info <- sprintf("Shadow CAT Progress: %d%%", round((r/n.std)*100))
    setWinProgressBar(pb, r/n.std*100, title=info, label=paste0("Examinee ", r, " is done"))
    
  }
  
  # --- Post-Processing: Summarize Results ---
  # After the loop, aggregate the results from all examinees into tidy data frames.
  
  # Create a summary data frame of the final test results for each examinee.
  n.itemT <- sapply(1:n.std, function(i) catR[[i]]$postShadow$final$n.item)
  true.theatT <- sapply(1:n.std, function(i) catR[[i]]$postShadow$metaInfo$true.theta)
  theta.estT <- sapply(1:n.std, function(i) catR[[i]]$postShadow$final$theta.est)
  se.estT <- sapply(1:n.std, function(i) catR[[i]]$postShadow$final$se.est)
  final_df <- data.frame(Length=n.itemT, ThetaTrue=true.theatT, ThetaEst=theta.estT, SeEst=se.estT)
  rownames(final_df) <- paste0("std.", 1:n.std)
  
  # Create matrices of the item-by-item records (theta, SE, items, responses).
  # 'cbind.fill' handles unequal test lengths by padding with NAs.
  theta_recod <- lapply(1:n.std, function(i) catR[[i]]$postShadow$record$theta)
  theta_recod <- t(do.call(rowr::'cbind.fill', c(theta_recod, fill=NA)))
  se_recod <- lapply(1:n.std, function(i) catR[[i]]$postShadow$record$se)
  se_recod <- t(do.call(rowr::'cbind.fill', c(se_recod, fill=NA)))
  item_recod <- lapply(1:n.std, function(i) catR[[i]]$postShadow$record$item)
  item_recod <- t(do.call(rowr::'cbind.fill', c(item_recod, fill=NA)))
  item_ans <- lapply(1:n.std, function(i) catR[[i]]$postShadow$record$response)
  item_ans <- t(do.call(rowr::'cbind.fill', c(item_ans, fill=NA)))
  rownames(theta_recod) <- paste0("std.", 1:n.std)
  rownames(se_recod) <- paste0("std.", 1:n.std)
  rownames(item_recod) <- paste0("std.", 1:n.std)
  rownames(item_ans) <- paste0("std.", 1:n.std)
  
  # Consolidate all summary data into a single list.
  summary <- list(final_df=final_df, 
                  record=list(n.std=n.std, theta=theta_recod, se=se_recod, 
                              item=item_recod, response=item_ans))
  
  # Close the progress bar.
  close(pb)
  
  # Return the final object containing both raw and summarized results.
  rr <- list(catR=catR, summary=summary)
  class(rr) <- "ShadowCATall"
  
  rr
  
}


#' @title Run a Shadow CAT Simulation for a Single Examinee
#'
#' @description
#' This function is the core engine for a single examinee's CAT administration.
#' It manages the two-stage variable-length procedure by first calling a function
#' for Stage 1 (`ShadowPreSim` or `ShadowPreSim_Parallel`) and then a function
#' for Stage 2 (`ShadowPostSim`).
#'
#' @param ... (Arguments are identical to `ShadowCATall`, except `true.theta` and
#'             `ini.theta` are single numeric values for one examinee.)
#'
#' @return A list object of class "ShadowCAT" containing the detailed results
#'         from both Stage 1 (`preShadow`) and Stage 2 (`postShadow`).
#'
ShadowCAT <- function(item.pool, crit.se, min.test, max.test, true.theta, ini.theta=0, 
                      b.content=list(lowb.content, upb.content), parallel=TRUE, useSE=FALSE, sd.con=0.5, 
                      a.strat=TRUE, n.strat, breaks=NULL, ransq=TRUE, par.ransq, post.ransq, 
                      estimation=list(inter, final), D, lp.control) {
  
  # Decompose list arguments into local variables for easier use.
  lowb.content <- b.content$lowb.content
  upb.content <- b.content$upb.content
  inter.method <- estimation$inter
  final.method <- estimation$final
  
  # --- Stage 1: Minimum Requirements Phase ---
  # Execute the first stage of the CAT up to the minimum test length.
  # The specific function called depends on whether a parallel form method
  # (Modification 2 or 3) is being used. The 'tryCatch' block handles
  # potential errors from the MIP solver (e.g., failing to find a feasible solution).
  if(parallel) {
    
    # Use the parallel-form simulation function for Modifications 2 and 3.
    # A repeat loop is used to re-attempt the simulation if the MIP solver fails,
    # which can occasionally happen with complex constraints.
    x <- tryCatch({ShadowPreSim_Parallel(item.pool=item.pool, min.test=min.test, true.theta=true.theta, ini.theta=ini.theta, 
                                         lowb.content=lowb.content, useSE=useSE, sd.con=sd.con, a.strat=a.strat, n.strat=n.strat, breaks=breaks,
                                         ransq=ransq, par.ransq=par.ransq, inter.method=inter.method, D=D, lp.control=lp.control)}, 
                  error = function(e) {cat("ERROR :", conditionMessage(e), "\n")})
    if(is.null(x)) {
      repeat{
        x <- tryCatch({ShadowPreSim_Parallel(item.pool=item.pool, min.test=min.test, true.theta=true.theta, ini.theta=ini.theta, 
                                             lowb.content=lowb.content, useSE=useSE, sd.con=sd.con, a.strat=a.strat, n.strat=n.strat, breaks=breaks,
                                             ransq=ransq, par.ransq=par.ransq, inter.method=inter.method, D=D, lp.control=lp.control)}, 
                      error = function(e) {cat("ERROR :", conditionMessage(e), "\n")})
        if(!is.null(x)) break
      }
    }
    
  } else {
    
    # Use the standard simulation function for MFI, ASTR, and Modification 1.
    x <- ShadowPreSim(item.pool=item.pool, min.test=min.test, true.theta=true.theta, ini.theta=ini.theta, 
                      lowb.content=lowb.content, a.strat=a.strat, n.strat=n.strat, breaks=breaks,
                      ransq=ransq, par.ransq=par.ransq, inter.method=inter.method, D=D, lp.control=lp.control) 
    
  }
  
  # --- Stage 2: Precision-Targeting Phase ---
  # Execute the second stage of the CAT, which continues until the SE criterion or max length is met.
  # It takes the results from Stage 1 (object 'x') as its starting point.
  y <- ShadowPostSim(x=x, item.pool=item.pool, crit.se=crit.se, max.test=max.test, upb.content=upb.content, 
                     post.ransq=post.ransq, inter.method=inter.method, final.method=final.method, D=D, 
                     lp.control=lp.control)
  
  
  # Combine results from both stages into a single object and return.
  rr <- list(preShadow=x, postShadow=y)
  class(rr) <- "ShadowCAT"
  
  rr
  
}
