# Supplementary material for: Improving item pool utilization for health professions examinations under variable-length computerized adaptive testing designs: a shadow-test approach
Source: J Educ Eval Health Prof. 2025 Nov 3;22:35. doi: 10.3352/jeehp.2025.22.35 (PMC12976627; doi:10.3352/jeehp.2025.22.35)
Supplement: Supplementary file 2 — Supplement 2. A zipped file (Supplementary_Material.zip) containing all R scripts, source codes, and data files used in the study. [file jeehp-22-35-suppl2.zip › README.Rmd]

---
title: "Supplementary Materials: R Scripts for Shadow CAT Simulation"
output: github_document
---

# Overview

This repository contains all necessary materials to replicate the simulation studies reported in the manuscript:

> *Improving Item Pool Utilization for Health Professions Examinations Under Variable-length CAT designs: A Shadow-Test Approach*

The folder is organized as follows:

-   `data/`: Contains the input files required for the simulation.
    -   `Item_Bank.csv`: The simulated 360-item item pool with 3PL parameters.
    -   `Content_Requirement.csv`: The test blueprint defining the minimum and maximum number of items per content category.
-   `R/`: Contains all R source code functions called by the main simulation scripts.
    -   `shadowCAT.R`: Core functions for running the CAT simulations for a group of examinees.
    -   `shadow_sim.R`: Functions that simulate a single CAT administration for one examinee (Stage 1 and Stage 2).
    -   `evaluation.R`: Functions to calculate the evaluation metrics (e.g., accuracy, pool utilization, efficiency).
-   `Rscript/`: Contains the main R scripts to execute the simulations.
-   `ShadowCAT.Rproj`: An RStudio project file to easily set up the working environment.
-   `README.md`: This file, providing guidance on how to use the supplementary materials.
-   `output/`: A directory that will be automatically created to store simulation results.

# Simulation Scripts

Two main scripts are provided in the `Rscript/` folder to reproduce the results for the two simulation conditions reported in the manuscript.

### 1. Overall Sample Simulation

**File**: `1.Simulation_Overall-Sample-Condition.R`
-   **Purpose**: Runs the simulation for the "Overall Sample" condition.
-   **Examinees**: 50,000 simulees with true abilities sampled from a standard normal distribution, N(0, 1).
-   **Output**: Generates `.rds` files for the raw simulation object and a final summary table (`.csv`) for each of the five item selection algorithms.

### 2. Conditional Sample Simulation

**File**: `2.Simulation_Conditional-Sample-Condition.R`
-   **Purpose**: Runs the simulation for the "Conditional Samples" condition.
-   **Examinees**: Simulates 500 examinees at each of 13 discrete ability points from -3.0 to 3.0.
-   **Output**: Generates `.rds` files containing the processed evaluation metrics (accuracy and efficiency) for each algorithm, which are used to create the figures in the manuscript.

# How to Run the Simulation

To replicate the simulations, please follow these steps:

### 1. Set up the Environment
Open the `ShadowCAT.Rproj` file in RStudio. This will automatically set the project's root directory, ensuring that all file paths work correctly.

### 2. Install Required Packages
Run the following command in the R console to install all necessary packages. The `parallel` package is part of the R base installation and does not need to be installed separately.

```r
install.packages(c("irtQ", "lpSolveAPI", "pbapply", "tidyverse", "here", "rowr"))
```
