# Supplementary material for: Improving item pool utilization for health professions examinations under variable-length computerized adaptive testing designs: a shadow-test approach
Source: J Educ Eval Health Prof. 2025 Nov 3;22:35. doi: 10.3352/jeehp.2025.22.35 (PMC12976627; doi:10.3352/jeehp.2025.22.35)
Supplement: Supplementary file 2 — Supplement 2. A zipped file (Supplementary_Material.zip) containing all R scripts, source codes, and data files used in the study. [file jeehp-22-35-suppl2.zip › Rscript/1.Simulation_Overall-Sample-Condition.R]

# --------------------------------------------------------------------------
# Title: Main Simulation Script for the Overall Sample Condition
#
# Description:
# This script executes the primary simulation for the 'Overall Sample' condition
# as described in the manuscript. It evaluates five distinct item selection
# algorithms within a variable-length shadow CAT framework. The simulation
# involves 50,000 examinees whose true ability levels (theta) are sampled
# from a standard normal distribution N(0, 1).
#
# --------------------------------------------------------------------------

# --- 1. SETUP: INITIALIZE ENVIRONMENT ---
# Clear the R environment to ensure a clean session and prevent conflicts.
rm(list = ls())

# Load essential packages for the simulation.
library(irtQ)       # For IRT-based functions (e.g., ability estimation, information calculation).
library(lpSolveAPI) # Provides an R interface to the lp_solve mixed-integer programming (MIP) solver.
library(rowr)       # For row-wise operations on data frames and matrices.
library(here)       # For constructing file paths relative to the project root.

# Source all custom functions stored in the 'R' subdirectory.
# This loads the core logic for shadow CAT, simulation wrappers, and evaluation metrics.
src.files <- list.files(path = here::here("R"), pattern="*.R", full.names = TRUE)
purrr::walk(.x = src.files, .f = ~{source(.x)})

# -----------------------------------------------------------------------------
# --- 2. DEFINE SIMULATION PARAMETERS ---
# -----------------------------------------------------------------------------
# This section defines all parameters governing the CAT simulation, corresponding
# to the specifications detailed in the Methods section of the manuscript.

# --- 2.1. Data and Blueprint ---
# Load the item pool parameters and the test blueprint (content constraints).
item.pool <- read.csv("data/Item_Bank.csv")
content <- read.csv("data/Content_Requirement.csv")

# --- 2.2. Core CAT Configuration ---
# Set general parameters for the shadow CAT administrations.
ini.theta <- 0      # Initial ability estimate for all simulees, a standard practice.
min.test <- 32      # Minimum test length, defining the end of Stage 1.
max.test <- 48      # Maximum test length, defining the upper limit for Stage 2.
b.content <- list(lowb.content=content$MIN, upb.content=content$MAX) # Format content constraints for the MIP model.
D <- 1.702          # IRT scaling constant for the logistic metric.
crit.se <- 0.2      # Target Standard Error (SE) for the variable-length termination rule in Stage 2.

# --- 2.3. Algorithm-Specific Configuration ---
# Set parameters specific to the item selection and exposure control algorithms.
a.strat <- TRUE     # Logical flag to enable the a-stratification method.
n.strat <- 3        # The number of strata to partition the item pool into.
breaks <- c(14, 12, 6) # Defines the number of items to be selected from each a-stratum during Stage 1.
# (14 from stratum 1, 12 from stratum 2, 6 from the entire pool).
par.ransq <- c(4, 3, 2) # Candidate set sizes for the randomesque method in Stage 1, corresponding to each a-stratum.
post.ransq <- 2     # Candidate set size for the randomesque method during Stage 2.
sd.con <- 0.5       # Constant for Modification 3: shadow tests are assembled at theta +/- (sd.con * SE).

# --- 2.4. Estimation and Solver Settings ---
# Configure ability estimation methods for interim and final scores.
inter <- list(method="WL", range=c(-4, 4)) # Interim estimation: Weighted Likelihood Estimation (WMLE).
final <- list(method="ML", range=c(-4, 4)) # Final estimation: Maximum Likelihood Estimation (MLE).
estimation <- list(inter=inter, final=final)

# Set control parameters for the lp_solve MIP solver.
lp.control <- list(timeout=5, epsint=0.1, mip.gap=c(0.1, 0.05)) # Includes solver timeout and convergence criteria.

# -----------------------------------------------------------------------------
# --- 3. GENERATE EXAMINEE SAMPLE ---
# -----------------------------------------------------------------------------
# Generate true ability (theta) values for the simulated examinee population.
set.seed(107) # Set a seed for reproducibility of the generated sample.
true.thetas <- rnorm(50000, 0, 1)

# Truncate the generated abilities to a realistic range of [-3.5, 3.5]
# to prevent extreme, unrealistic values from affecting the results.
true.thetas <- ifelse(true.thetas > 3.5, 3.5, true.thetas)
true.thetas <- ifelse(true.thetas < -3.5, -3.5, true.thetas)

# -----------------------------------------------------------------------------
# --- 4. EXECUTE SIMULATION & EVALUATION FOR EACH METHOD ---
# -----------------------------------------------------------------------------
# This section systematically runs the simulation and evaluates the results for
# each of the five item selection algorithms defined in the manuscript.
# The process for each algorithm is:
#   (1) Run the full simulation for all 50,000 examinees.
#   (2) Save the raw simulation object (containing detailed data for each examinee).
#   (3) Calculate the summary performance metrics (e.g., Bias, RMSE, pool utilization).
#   (4) Save the summary metrics.
#   (5) Clean up large objects from memory to prepare for the next run.
# -----------------------------------------------------------------------------

# Define the directory path for saving all output files from this script.
dir4save <- file.path("output/Overall")
if (!dir.exists(dir4save)) dir.create(dir4save, recursive = TRUE)

##--------------------------------------------------------------------------
# METHOD 1: Maximum Fisher's Information (MFI-only)
##--------------------------------------------------------------------------
# (1) Simulation
# Run the CAT simulation for all 50,000 examinees using the MFI-only method.
# Key parameters are set to 'a.strat=FALSE' and 'ransq=FALSE' to disable
# both a-stratification and the randomesque selection component.
shadow_mfi <- ShadowCATall(item.pool=item.pool, crit.se=crit.se, true.thetas=true.thetas, ini.theta=ini.theta, 
                           min.test=min.test, max.test=max.test, b.content=b.content, 
                           a.strat=FALSE, ransq=FALSE, # MFI-only specific settings
                           parallel=FALSE, useSE=FALSE, sd.con=sd.con,
                           n.strat=n.strat, breaks=breaks, par.ransq=par.ransq, post.ransq=post.ransq, 
                           estimation=estimation, D=D, lp.control=lp.control, seed=273)

# Save the raw simulation object. This file contains detailed results for every simulee.
saveRDS(shadow_mfi, file.path(dir4save, "obj_shadow_mfi.rds"))

# The line below is for re-analysis. If results are already saved,
# you can load them directly without re-running the time-consuming simulation.
# shadow_mfi <- readRDS(file.path(dir4save, "obj_shadow_mfi.rds"))

# (2) Evaluation
# Calculate performance metrics using functions from 'evaluation.R'.
acc_mfi <- cat_acc(shadow_mfi)             # Measurement Accuracy (Bias, RMSE)
expose_mfi <- exposRate(shadow_mfi, item.pool, crit.over=0.3, crit.less=0.02) # Pool Utilization & Exposure
eff_mfi <- cat_eff(shadow_mfi)             # Test Efficiency (Avg. Length, etc.)

# Aggregate all key metrics into a single named vector for easy comparison.
eval_mfi <- unlist(c(acc_mfi, expose_mfi$over.expos[2], expose_mfi$less.expos[2], expose_mfi$unused[2], 
                     expose_mfi$index.expos, expose_mfi$overlap.rate, eff_mfi))
names(eval_mfi) <- c("BIAS", "RMSE", "OVER.EXPOS", "LESS.EXPOS", "UNUSED", "CHISQ", 
                     "OVERLAP", "MEAN.LENGTH", "UNREACHED", "EFFICIENCY") 

# Save the final evaluation results for this method.
saveRDS(eval_mfi, file.path(dir4save, "eval_shadow_mfi.rds"))

# Clean up the large simulation object from memory before running the next method.
rm(shadow_mfi)

##--------------------------------------------------------------------------
# METHOD 2: a-stratification (ASTR-only)
##--------------------------------------------------------------------------
# (1) Simulation
# Run the simulation for the ASTR-only method.
# 'a.strat' is enabled, but 'ransq' (randomesque) remains FALSE.
shadow_astr <- ShadowCATall(item.pool=item.pool, crit.se=crit.se, true.thetas=true.thetas, ini.theta=ini.theta, 
                            min.test=min.test, max.test=max.test, b.content=b.content, 
                            a.strat=TRUE, ransq=FALSE, # ASTR-only specific settings
                            parallel=FALSE, useSE=FALSE, sd.con=sd.con,
                            n.strat=n.strat, breaks=breaks, par.ransq=par.ransq, post.ransq=post.ransq, 
                            estimation=estimation, D=D, lp.control=lp.control, seed=357)

# (2) Evaluation & Saving (procedure is identical to the MFI method above)
saveRDS(shadow_astr, file.path(dir4save, "obj_shadow_astr.rds"))
# shadow_astr <- readRDS(file.path(dir4save, "obj_shadow_astr.rds"))
acc_astr <- cat_acc(shadow_astr)
expose_astr <- exposRate(shadow_astr, item.pool, crit.over=0.3, crit.less=0.02)
eff_astr <- cat_eff(shadow_astr)
eval_astr <- unlist(c(acc_astr, expose_astr$over.expos[2], expose_astr$less.expos[2], expose_astr$unused[2], 
                      expose_astr$index.expos, expose_astr$overlap.rate, eff_astr))
names(eval_astr) <- c("BIAS", "RMSE", "OVER.EXPOS", "LESS.EXPOS", "UNUSED", "CHISQ", 
                      "OVERLAP", "MEAN.LENGTH", "UNREACHED", "EFFICIENCY") 
saveRDS(eval_astr, file.path(dir4save, "eval_shadow_astr.rds"))
rm(shadow_astr)

##--------------------------------------------------------------------------
# METHOD 3: Modification 1 (ASTR with Randomesque)
##--------------------------------------------------------------------------
# (1) Simulation
# Run the simulation for Modification 1.
# Both 'a.strat' and 'ransq' are enabled.
shadow_m1 <- ShadowCATall(item.pool=item.pool, crit.se=crit.se, true.thetas=true.thetas, 
                          ini.theta=ini.theta, min.test=min.test, max.test=max.test, 
                          b.content=b.content, parallel=FALSE, useSE=FALSE, sd.con=sd.con,
                          a.strat=TRUE, n.strat=n.strat, breaks=breaks, ransq=TRUE, 
                          par.ransq=par.ransq, post.ransq=post.ransq, 
                          estimation=estimation, D=D, lp.control=lp.control, seed=377)

# (2) Evaluation & Saving
saveRDS(shadow_m1, file.path(dir4save, "obj_shadow_m1.rds"))
# shadow_m1 <- readRDS(file.path(dir4save, "obj_shadow_m1.rds"))
acc_m1 <- cat_acc(shadow_m1)
expose_m1 <- exposRate(shadow_m1, item.pool, crit.over=0.3, crit.less=0.02)
eff_m1 <- cat_eff(shadow_m1)
eval_m1 <- unlist(c(acc_m1, expose_m1$over.expos[2], expose_m1$less.expos[2], expose_m1$unused[2], 
                    expose_m1$index.expos, expose_m1$overlap.rate, eff_m1))
names(eval_m1) <- c("BIAS", "RMSE", "OVER.EXPOS", "LESS.EXPOS", "UNUSED", "CHISQ", 
                    "OVERLAP", "MEAN.LENGTH", "UNREACHED", "EFFICIENCY") 
saveRDS(eval_m1, file.path(dir4save, "eval_shadow_m1.rds"))
rm(shadow_m1)

##--------------------------------------------------------------------------
# METHOD 4: Modification 2 (Parallel Forms)
##--------------------------------------------------------------------------
# (1) Simulation
# Run the simulation for Modification 2.
# 'a.strat', 'ransq', and 'parallel' are enabled. 'useSE' is FALSE.
shadow_m2 <- ShadowCATall(item.pool=item.pool, crit.se=crit.se, true.thetas=true.thetas, 
                          ini.theta=ini.theta, min.test=min.test, max.test=max.test, 
                          b.content=b.content, parallel=TRUE, useSE=FALSE, sd.con=sd.con,
                          a.strat=TRUE, n.strat=n.strat, breaks=breaks, ransq=TRUE, 
                          par.ransq=par.ransq, post.ransq=post.ransq, 
                          estimation=estimation, D=D, lp.control=lp.control, seed=727)

# (2) Evaluation & Saving
saveRDS(shadow_m2, file.path(dir4save, "obj_shadow_m2.rds"))
# shadow_m2 <- readRDS(file.path(dir4save, "obj_shadow_m2.rds"))
acc_m2 <- cat_acc(shadow_m2)
expose_m2 <- exposRate(shadow_m2, item.pool, crit.over=0.3, crit.less=0.02)
eff_m2 <- cat_eff(shadow_m2)
eval_m2 <- unlist(c(acc_m2, expose_m2$over.expos[2], expose_m2$less.expos[2], expose_m2$unused[2], 
                    expose_m2$index.expos, expose_m2$overlap.rate, eff_m2))
names(eval_m2) <- c("BIAS", "RMSE", "OVER.EXPOS", "LESS.EXPOS", "UNUSED", "CHISQ", 
                    "OVERLAP", "MEAN.LENGTH", "UNREACHED", "EFFICIENCY")
saveRDS(eval_m2, file.path(dir4save, "eval_shadow_m2.rds"))
rm(shadow_m2)

##--------------------------------------------------------------------------
# METHOD 5: Modification 3 (Multiple Forms with Ability Uncertainty)
##--------------------------------------------------------------------------
# (1) Simulation
# Run the simulation for Modification 3.
# All key flags 'a.strat', 'ransq', 'parallel', and 'useSE' are enabled.
shadow_m3 <- ShadowCATall(item.pool=item.pool, crit.se=crit.se, true.thetas=true.thetas, 
                          ini.theta=ini.theta, min.test=min.test, max.test=max.test, 
                          b.content=b.content, parallel=TRUE, useSE=TRUE, sd.con=sd.con,
                          a.strat=TRUE, n.strat=n.strat, breaks=breaks, ransq=TRUE, 
                          par.ransq=par.ransq, post.ransq=post.ransq, 
                          estimation=estimation, D=D, lp.control=lp.control, seed=727)

# (2) Evaluation & Saving
saveRDS(shadow_m3, file.path(dir4save, "obj_shadow_m3.rds"))
# shadow_m3 <- readRDS(file.path(dir4save, "obj_shadow_m3.rds"))
acc_m3 <- cat_acc(shadow_m3)
expose_m3 <- exposRate(shadow_m3, item.pool, crit.over=0.3, crit.less=0.02)
eff_m3 <- cat_eff(shadow_m3)
eval_m3 <- unlist(c(acc_m3, expose_m3$over.expos[2], expose_m3$less.expos[2], expose_m3$unused[2], 
                    expose_m3$index.expos, expose_m3$overlap.rate, eff_m3))
names(eval_m3) <- c("BIAS", "RMSE", "OVER.EXPOS", "LESS.EXPOS", "UNUSED", "CHISQ", 
                    "OVERLAP", "MEAN.LENGTH", "UNREACHED", "EFFICIENCY") 
saveRDS(eval_m3, file.path(dir4save, "eval_shadow_m3.rds"))
rm(shadow_m3)

# -----------------------------------------------------------------------------
# --- 5. AGGREGATE RESULTS AND CREATE SUMMARY TABLE ---
# -----------------------------------------------------------------------------
# This final section loads the raw simulation object for each method to calculate
# the average final Standard Error (SE), which was not part of the initial
# evaluation summary. It then combines all evaluation metrics into a single,
# comprehensive summary table, mirroring Tables 1, 2, and 3 in the manuscript.
# -----------------------------------------------------------------------------

# Calculate for MFI-only
shadow_mfi <- readRDS(file.path(dir4save, "obj_shadow_mfi.rds"))
se_mfi <- shadow_mfi$summary$final_df$SeEst

# Exclude any extreme SE values that arise from all correct response patterns
# from the calculation of the mean SE. These are typically indicated by SE values of 99 or higher.
meanSE_mfi <- mean(se_mfi[se_mfi < 99])
rm(shadow_mfi)

# Repeat the process for the remaining methods
shadow_astr <- readRDS(file.path(dir4save, "obj_shadow_astr.rds"))
se_astr <- shadow_astr$summary$final_df$SeEst
meanSE_astr <- mean(se_astr[se_astr < 99])
rm(shadow_astr)

shadow_m1 <- readRDS(file.path(dir4save, "obj_shadow_m1.rds"))
se_m1 <- shadow_m1$summary$final_df$SeEst
meanSE_m1 <- mean(se_m1[se_m1 < 99])
rm(shadow_m1)

shadow_m2 <- readRDS(file.path(dir4save, "obj_shadow_m2.rds"))
se_m2 <- shadow_m2$summary$final_df$SeEst
meanSE_m2 <- mean(se_m2[se_m2 < 99])
rm(shadow_m2)

shadow_m3 <- readRDS(file.path(dir4save, "obj_shadow_m3.rds"))
se_m3 <- shadow_m3$summary$final_df$SeEst
meanSE_m3 <- mean(se_m3[se_m3 < 99])
rm(shadow_m3)

# Consolidate the calculated mean SE values into a single vector.
meanSE <- c(meanSE_mfi, meanSE_astr, meanSE_m1, meanSE_m2, meanSE_m3)

# --- 5.2. Create and Save Final Summary Table ---

# Calculate for MFI-only
eval_mfi <- readRDS(file.path(dir4save, "eval_shadow_mfi.rds"))
eval_astr <- readRDS(file.path(dir4save, "eval_shadow_astr.rds"))
eval_m1 <- readRDS(file.path(dir4save, "eval_shadow_m1.rds"))
eval_m2 <- readRDS(file.path(dir4save, "eval_shadow_m2.rds"))
eval_m3 <- readRDS(file.path(dir4save, "eval_shadow_m3.rds"))

# Combine the individual evaluation vectors (created in Section 4) into a single data frame.
# Each row represents one item selection method, and each column represents a performance metric.
sim1_table <- rbind(eval_mfi, eval_astr, eval_m1, eval_m2, eval_m3)

# Add the newly calculated average SE as the final column to the summary table
# and round all values to three decimal places for clarity.
sim1_table <- round(cbind(sim1_table, meanSE), 3)

# Export the final summary table to a CSV file for reporting in the manuscript.
write.csv(sim1_table, file.path(dir4save, "sim1_allEval_table.csv"), row.names = FALSE)
