# Supplementary material for: Improving item pool utilization for health professions examinations under variable-length computerized adaptive testing designs: a shadow-test approach
Source: J Educ Eval Health Prof. 2025 Nov 3;22:35. doi: 10.3352/jeehp.2025.22.35 (PMC12976627; doi:10.3352/jeehp.2025.22.35)
Supplement: Supplementary file 2 — Supplement 2. A zipped file (Supplementary_Material.zip) containing all R scripts, source codes, and data files used in the study. [file jeehp-22-35-suppl2.zip › Rscript/2.Simulation_Conditional-Sample-Condition.R]

# -----------------------------------------------------------------------------
# Title: Main Simulation Script for the Conditional Sample Condition
#
# Description:
# This script executes the simulation for the 'Conditional Sample' condition,
# which is designed to evaluate the performance of the five item selection
# algorithms at specific, discrete ability (theta) points. This detailed
# analysis is crucial for understanding how each algorithm behaves for examinees
# at different proficiency levels. The results generated by this script are
# used to create Figures 1 and 2 in the manuscript.
#
# -----------------------------------------------------------------------------

# --- 1. SETUP: INITIALIZE ENVIRONMENT ---
# -----------------------------------------------------------------------------
# Clear the R environment to ensure a clean session.
rm(list = ls())

# Load essential packages for simulation, data handling, and parallel processing.
library(irtQ)       # For IRT-based functions.
library(lpSolveAPI) # R interface for the lp_solve MIP solver.
library(parallel)   # For setting up parallel processing to speed up simulations.
library(pbapply)    # Provides progress bars for apply-family functions.
library(tidyverse)  # For modern data manipulation and plotting.
library(rowr)       # For row-wise operations on data frames and matrices.
library(here)       # For constructing file paths relative to the project root.

# Source all custom functions stored in the 'R' subdirectory.
src.files <- list.files(path = here::here("R"), pattern="*.R", full.names = TRUE)
purrr::walk(.x = src.files, .f = ~{source(.x)})

# -----------------------------------------------------------------------------
# --- 2. DEFINE SIMULATION PARAMETERS ---
# -----------------------------------------------------------------------------
# This section defines all parameters governing the CAT simulation. Most are
# identical to the 'Overall Sample' script, with the key difference being the
# structure of the examinee sample and the use of parallel processing.

# --- 2.1. Conditional Sample Configuration ---
# Define the discrete ability points at which performance will be evaluated.
theta.points <- seq(-3, 3, 0.5)
# Set the number of examinees (replications) to simulate at each theta point.
# Note: The manuscript uses 500 replications; nrep=5 is likely for a quick test run.
nrep <- 500

# Generate the full list of true thetas for the entire simulation run.
# Creates a list where each element contains 'nrep' repetitions of a theta point.
set.seed(100) # for reproducibility
true.thetas <- purrr::map(theta.points, .f=function(x) rep(x, nrep))

# --- 2.2. Data and General CAT Configuration ---
# Load item bank and content constraints.
item.pool <- read.csv("data/Item_Bank.csv")
content <- read.csv("data/Content_Requirement.csv")

# Set general parameters for the shadow CAT administrations.
ini.theta <- 0
min.test <- 32
max.test <- 48
b.content <- list(lowb.content=content$MIN, upb.content=content$MAX)
D <- 1.702
crit.se <- 0.2
estimation <- list(inter=list(method="WL", range=c(-4, 4)), 
                   final=list(method="ML", range=c(-4, 4)))
lp.control <- list(timeout=5, epsint=0.1, mip.gap=c(0.1, 0.05))

# --- 2.3. Algorithm-Specific Configuration ---
# Set parameters for a-stratification and the proposed modifications.
a.strat <- TRUE
n.strat <- 3
breaks <- c(14, 12, 6)
par.ransq <- c(4, 3, 2)
post.ransq <- 2
sd.con <- 0.5

# Define path for sourced functions for use in parallel processing.
source.files <- src.files

# -----------------------------------------------------------------------------
# --- 3. CREATE OUTPUT DIRECTORY ---
# -----------------------------------------------------------------------------
# Create a dedicated directory to save the simulation results for this condition.
dir4save <- file.path("output/Conditional")
if (!dir.exists(dir4save)) dir.create(dir4save, recursive = TRUE)

# -----------------------------------------------------------------------------
# --- 4. EXECUTE SIMULATION & EVALUATION FOR EACH METHOD ---
# -----------------------------------------------------------------------------
# The following blocks run the simulation and evaluation for each of the five
# item selection methods. The process is repeated for each method.
# -----------------------------------------------------------------------------

##--------------------------------------------------------------------------
# METHOD 1: Maximum Fisher's Information (MFI-only)
##--------------------------------------------------------------------------
# (1) Simulation
# Run the CAT simulation in parallel for all theta points using the MFI-only method.
# `ShadowCATall_parel` is a wrapper that distributes the simulations for each
# theta point across multiple CPU cores for efficiency.
# Key parameters: 'a.strat=FALSE' and 'ransq=FALSE'.
shadow_mfi <- ShadowCATall_parel(item.pool=item.pool, crit.se=crit.se, true.thetas=true.thetas, 
                                 ini.theta=ini.theta, min.test=min.test, max.test=max.test, 
                                 b.content=b.content, parallel=FALSE, useSE=FALSE, sd.con=sd.con,
                                 a.strat=FALSE, n.strat=n.strat, breaks=breaks, ransq=FALSE, par.ransq=par.ransq, post.ransq=post.ransq, 
                                 estimation=estimation, D=D, lp.control=lp.control, 
                                 source.files=source.files, seed=107)

# Save the raw simulation results. The output is a list where each element
# corresponds to a theta point.
saveRDS(shadow_mfi, file.path(dir4save, "obj_shadow_mfi.rds"))
# shadow_mfi <- readRDS(file.path(dir4save, "obj_shadow_mfi.rds")) # To reload results

# (2) Evaluation
# Calculate performance metrics for each theta point. `purrr::map` applies the
# evaluation function to each element of the results list.

# Evaluate item pool utilization and exposure for each theta point.
expose_mfi <- purrr::map(shadow_mfi, .f=exposRate, item.pool, crit.over=0.3, crit.less=0.02)

# Evaluate test efficiency (mean length, unreached rate) and reshape data for plotting.
eff_mfi <- 
  purrr::map_dfr(shadow_mfi, .f=function(x) cat_eff(x)[1:2]) |> 
  dplyr::mutate(theta = theta.points, method = "MFI") |> 
  tidyr::pivot_longer(cols=c("mean.length", "unreached.rate"), names_to="type", values_to="value") |> 
  dplyr::arrange(type, theta)

# Evaluate measurement accuracy (bias, rmse) and reshape data for plotting.
acc_mfi <- 
  purrr::map_dfr(shadow_mfi, .f=cat_acc) |> 
  mutate(theta = theta.points, method = "MFI") |> 
  tidyr::pivot_longer(cols=c("bias", "rmse"), names_to="type", values_to="value") |>
  dplyr::arrange(type, theta)

# Calculate the average final SE for each theta point.
meanSE_mfi <- 
  purrr::map(shadow_mfi, .f=function(x) {
    data.frame(
      theta = x$summary$final_df$ThetaTrue[1], 
      mean.se = mean(x$summary$final_df$SeEst) 
    )
  }) |> 
  dplyr::bind_rows()

# Save the processed evaluation results. These are used directly by 'plot.R'.
saveRDS(eff_mfi, file.path(dir4save, "eff_mfi.rds"))
saveRDS(acc_mfi, file.path(dir4save, "acc_mfi.rds"))

# Clean up the large simulation object from memory.
rm(shadow_mfi)

##--------------------------------------------------------------------------
# METHOD 2: a-stratification (ASTR-only)
##--------------------------------------------------------------------------
# (1) Simulation
# Run simulation for the ASTR-only method.
# Key parameters: 'a.strat=TRUE', 'ransq=FALSE'.
shadow_astr <- ShadowCATall_parel(item.pool=item.pool, crit.se=crit.se, true.thetas=true.thetas, 
                                  ini.theta=ini.theta, min.test=min.test, max.test=max.test, 
                                  b.content=b.content, parallel=FALSE, useSE=FALSE, sd.con=sd.con,
                                  a.strat=TRUE, n.strat=n.strat, breaks=breaks, ransq=FALSE, 
                                  par.ransq=par.ransq, post.ransq=post.ransq, 
                                  estimation=estimation, D=D, lp.control=lp.control, 
                                  source.files=source.files, seed=172)

# (2) Evaluation & Saving (procedure is identical to the MFI method above)
saveRDS(shadow_astr, file.path(dir4save, "obj_shadow_astr.rds"))
# shadow_astr <- readRDS(file.path(dir4save, "obj_shadow_astr.rds"))
expose_astr <- purrr::map(shadow_astr, .f=exposRate, item.pool, crit.over=0.3, crit.less=0.02)
eff_astr <- 
  purrr::map_dfr(shadow_astr, .f=function(x) cat_eff(x)[1:2]) |> 
  dplyr::mutate(theta = theta.points, method = "ASTR") |> # Corrected method name
  tidyr::pivot_longer(cols=c("mean.length", "unreached.rate"), names_to="type", values_to="value") |> 
  dplyr::arrange(type, theta)
acc_astr <- 
  purrr::map_dfr(shadow_astr, .f=cat_acc) |> 
  mutate(theta = theta.points, method = "ASTR") |> # Corrected method name
  tidyr::pivot_longer(cols=c("bias", "rmse"), names_to="type", values_to="value") |>
  dplyr::arrange(type, theta)
meanSE_astr <- 
  purrr::map(shadow_astr, .f=function(x) {
    data.frame(theta = x$summary$final_df$ThetaTrue[1], mean.se = mean(x$summary$final_df$SeEst))
  }) |> 
  dplyr::bind_rows()
saveRDS(eff_astr, file.path(dir4save, "eff_astr.rds"))
saveRDS(acc_astr, file.path(dir4save, "acc_astr.rds"))
rm(shadow_astr)


##--------------------------------------------------------------------------
# METHOD 3: Modification 1 (ASTR with Randomesque)
##--------------------------------------------------------------------------
# (1) Simulation
# Run simulation for Modification 1.
# Key parameters: 'a.strat=TRUE', 'ransq=TRUE'.
shadow_m1 <- ShadowCATall_parel(item.pool=item.pool, crit.se=crit.se, true.thetas=true.thetas, 
                                ini.theta=ini.theta, min.test=min.test, max.test=max.test, 
                                b.content=b.content, parallel=FALSE, useSE=FALSE, sd.con=sd.con,
                                a.strat=TRUE, n.strat=n.strat, breaks=breaks, ransq=TRUE, 
                                par.ransq=par.ransq, post.ransq=post.ransq, 
                                estimation=estimation, D=D, lp.control=lp.control, 
                                source.files=source.files, seed=329)

# (2) Evaluation & Saving
saveRDS(shadow_m1, file.path(dir4save, "obj_shadow_m1.rds"))
# shadow_m1 <- readRDS(file.path(dir4save, "obj_shadow_m1.rds"))
expose_m1 <- purrr::map(shadow_m1, .f=exposRate, item.pool, crit.over=0.3, crit.less=0.02)
eff_m1 <- 
  purrr::map_dfr(shadow_m1, .f=function(x) cat_eff(x)[1:2]) |> 
  dplyr::mutate(theta = theta.points, method = "MODIF1") |> # Corrected method name
  tidyr::pivot_longer(cols=c("mean.length", "unreached.rate"), names_to="type", values_to="value") |> 
  dplyr::arrange(type, theta)
acc_m1 <- 
  purrr::map_dfr(shadow_m1, .f=cat_acc) |> 
  mutate(theta = theta.points, method = "MODIF1") |> # Corrected method name
  tidyr::pivot_longer(cols=c("bias", "rmse"), names_to="type", values_to="value") |>
  dplyr::arrange(type, theta)
meanSE_m1 <- 
  purrr::map(shadow_m1, .f=function(x) {
    data.frame(theta = x$summary$final_df$ThetaTrue[1], mean.se = mean(x$summary$final_df$SeEst))
  }) |> 
  dplyr::bind_rows()
saveRDS(eff_m1, file.path(dir4save, "eff_m1.rds"))
saveRDS(acc_m1, file.path(dir4save, "acc_m1.rds"))
rm(shadow_m1)


##--------------------------------------------------------------------------
# METHOD 4: Modification 2 (Parallel Forms)
##--------------------------------------------------------------------------
# (1) Simulation
# Run simulation for Modification 2.
# Key parameters: 'a.strat=TRUE', 'ransq=TRUE', 'parallel=TRUE'.
shadow_m2 <- ShadowCATall_parel(item.pool=item.pool, crit.se=crit.se, true.thetas=true.thetas, 
                                ini.theta=ini.theta, min.test=min.test, max.test=max.test, 
                                b.content=b.content, parallel=TRUE, useSE=FALSE, sd.con=sd.con,
                                a.strat=TRUE, n.strat=n.strat, breaks=breaks, ransq=TRUE, 
                                par.ransq=par.ransq, post.ransq=post.ransq, 
                                estimation=estimation, D=D, lp.control=lp.control, 
                                source.files=source.files, seed=772)

# (2) Evaluation & Saving
saveRDS(shadow_m2, file.path(dir4save, "obj_shadow_m2.rds"))
# shadow_m2 <- readRDS(file.path(dir4save, "obj_shadow_m2.rds"))
expose_m2 <- purrr::map(shadow_m2, .f=exposRate, item.pool, crit.over=0.3, crit.less=0.02)
eff_m2 <- 
  purrr::map_dfr(shadow_m2, .f=function(x) cat_eff(x)[1:2]) |> 
  dplyr::mutate(theta = theta.points, method = "MODIF2") |> # Corrected method name
  tidyr::pivot_longer(cols=c("mean.length", "unreached.rate"), names_to="type", values_to="value") |> 
  dplyr::arrange(type, theta)
acc_m2 <- 
  purrr::map_dfr(shadow_m2, .f=cat_acc) |> 
  mutate(theta = theta.points, method = "MODIF2") |> # Corrected method name
  tidyr::pivot_longer(cols=c("bias", "rmse"), names_to="type", values_to="value") |>
  dplyr::arrange(type, theta)
meanSE_m2 <- 
  purrr::map(shadow_m2, .f=function(x) {
    data.frame(theta = x$summary$final_df$ThetaTrue[1], mean.se = mean(x$summary$final_df$SeEst))
  }) |> 
  dplyr::bind_rows()
saveRDS(eff_m2, file.path(dir4save, "eff_m2.rds"))
saveRDS(acc_m2, file.path(dir4save, "acc_m2.rds"))
rm(shadow_m2)


##--------------------------------------------------------------------------
# METHOD 5: Modification 3 (Multiple Forms with Ability Uncertainty)
##--------------------------------------------------------------------------
# (1) Simulation
# Run simulation for Modification 3.
# Key parameters: 'a.strat=TRUE', 'ransq=TRUE', 'parallel=TRUE', 'useSE=TRUE'.
shadow_m3 <- ShadowCATall_parel(item.pool=item.pool, crit.se=crit.se, true.thetas=true.thetas, 
                                ini.theta=ini.theta,min.test=min.test, max.test=max.test, 
                                b.content=b.content, parallel=TRUE, useSE=TRUE, sd.con=sd.con,
                                a.strat=TRUE, n.strat=n.strat, breaks=breaks, ransq=TRUE, 
                                par.ransq=par.ransq, post.ransq=post.ransq, 
                                estimation=estimation, D=D, lp.control=lp.control, 
                                source.files=source.files, seed=575)

# (2) Evaluation & Saving
saveRDS(shadow_m3, file.path(dir4save, "obj_shadow_m3.rds"))
# shadow_m3 <- readRDS(file.path(dir4save, "obj_shadow_m3.rds"))
expose_m3 <- purrr::map(shadow_m3, .f=exposRate, item.pool, crit.over=0.3, crit.less=0.02)
eff_m3 <- 
  purrr::map_dfr(shadow_m3, .f=function(x) cat_eff(x)[1:2]) |> 
  dplyr::mutate(theta = theta.points, method = "MODIF3") |> # Corrected method name
  tidyr::pivot_longer(cols=c("mean.length", "unreached.rate"), names_to="type", values_to="value") |> 
  dplyr::arrange(type, theta)
acc_m3 <- 
  purrr::map_dfr(shadow_m3, .f=cat_acc) |> 
  mutate(theta = theta.points, method = "MODIF3") |> # Corrected method name
  tidyr::pivot_longer(cols=c("bias", "rmse"), names_to="type", values_to="value") |>
  dplyr::arrange(type, theta)
meanSE_m3 <- 
  purrr::map(shadow_m3, .f=function(x) {
    data.frame(theta = x$summary$final_df$ThetaTrue[1], mean.se = mean(x$summary$final_df$SeEst))
  }) |> 
  dplyr::bind_rows()
saveRDS(eff_m3, file.path(dir4save, "eff_m3.rds"))
saveRDS(acc_m3, file.path(dir4save, "acc_m3.rds"))
rm(shadow_m3)
